# Supplementary material for: SAM68 promotes tumorigenesis in lung adenocarcinoma by regulating metabolic conversion via PKM alternative splicing
Source: Theranostics. 2021 Jan 19;11(7):3359–75. doi: 10.7150/thno.51360 (PMC7847678; doi:10.7150/thno.51360)
Supplement: Supplementary file 1 — Supplementary figures and tables. [file thnov11p3359s1.zip]

Archive with 3 entries (3 files):
- Supplementary material/Supplementary figures.pdf
- Supplementary material/Supplementary Table S2.xlsx
- Supplementary material/Supplementary Table S3.xlsx
