# Supplementary material for: SAM68 promotes tumorigenesis in lung adenocarcinoma by regulating metabolic conversion via PKM alternative splicing
Source: Theranostics. 2021 Jan 19;11(7):3359–75. doi: 10.7150/thno.51360 (PMC7847678; doi:10.7150/thno.51360)
Supplement: Supplementary file 1 — Supplementary figures and tables. [file thnov11p3359s1.zip › Supplementary material/Supplementary Table S3.xlsx]

## Sheet: A3SS.MATS.JC
ID	GeneID	geneSymbol	chr	strand	longExonStart_0base	longExonEnd	shortES	shortEE	flankingES	flankingEE	ID	IJC_SAMPLE_1	SJC_SAMPLE_1	IJC_SAMPLE_2	SJC_SAMPLE_2	IncFormLen	SkipFormLen	PValue	FDR	IncLevel1	IncLevel2	IncLevelDifference
7389	ENSG00000186792.16	HYAL3	chr3	-	50294708	50295619	50294708	50294853	50299212	50299232	7389	9,4,7	0,0,0	6,2,7	6,9,6	260	130	3.77e-12	1.07e-08	1.0,1.0,1.0	0.333,0.1,0.368	0.733
1190	ENSG00000139697.13	SBNO1	chr12	-	123345257	123345570	123345257	123345567	123350309	123350441	1190	2,9,5	1,3,1	0,0,0	1,2,1	132	130	1.47e-11	2.78e-08	0.663,0.747,0.831	0.0,0.0,0.0	0.747
7112	ENSG00000114388.12	NPRL2	chr3	-	50349664	50349833	50349664	50349828	50349930	50350022	7112	42,27,16	8,11,3	39,52,35	0,0,0	134	130	2.03e-10	2.88e-07	0.836,0.704,0.838	1.0,1.0,1.0	-0.207
9916	ENSG00000148408.12	CACNA1B	chr9	+	137957594	137957687	137957597	137957687	137956770	137956827	9916	13,2,4	8,4,0	0,0,0	4,12,3	132	130	1.18e-09	1.35e-06	0.615,0.33,1.0	0.0,0.0,0.0	0.648
2335	ENSG00000164164.16	OTUD4	chr4	-	145155568	145155686	145155568	145155683	145155935	145155996	2335	25,36,41	9,4,12	49,27,19	0,0,0	132	130	1.63e-09	1.55e-06	0.732,0.899,0.771	1.0,1.0,1.0	-0.199
1603	ENSG00000114861.20	FOXP1	chr3	-	70977642	70977722	70977642	70977719	70977827	70978029	1603	11,3,3	0,1,0	2,0,0	2,4,1	132	130	2.93e-09	2.08e-06	1.0,0.747,1.0	0.496,0.0,0.0	0.75
3569	ENSG00000215788.10	TNFRSF25	chr1	-	6462862	6463147	6462862	6462970	6464374	6464453	3569	4,4,1	0,0,0	1,0,0	2,1,1	260	130	2.91e-09	2.08e-06	1.0,1.0,1.0	0.2,0.0,0.0	0.933
6326	ENSG00000105879.11	CBLL1	chr7	+	107753410	107753511	107753413	107753511	107748879	107749047	6326	62,61,60	1,0,0	81,60,58	7,12,9	132	130	5.66e-09	3.58e-06	0.984,1.0,1.0	0.919,0.831,0.864	0.123
966	ENSG00000122786.19	CALD1	chr7	+	134958208	134958290	134958211	134958290	134958068	134958112	966	41,47,37	1,2,0	41,30,46	6,13,13	132	130	8.54e-09	4.86e-06	0.976,0.959,1.0	0.871,0.694,0.777	0.198
1523	ENSG00000105676.13	ARMC6	chr19	+	19042710	19042877	19042715	19042877	19034130	19034238	1523	35,40,51	0,0,0	47,22,28	6,11,3	134	130	1.45e-08	7.5e-06	1.0,1.0,1.0	0.884,0.66,0.901	0.185
8151	ENSG00000132026.13	RTBDN	chr19	-	12828868	12829028	12828868	12828953	12829810	12829997	8151	2,1,6	14,12,17	30,19,8	8,7,7	204	130	1.88e-08	8.91e-06	0.083,0.05,0.184	0.705,0.634,0.421	-0.481
4542	ENSG00000117616.17	RSRP1	chr1	-	25243549	25244224	25243549	25243633	25244453	25244498	4542	8,9,7	0,0,0	10,6,17	4,3,4	260	130	2.06e-08	9e-06	1.0,1.0,1.0	0.556,0.5,0.68	0.421
7480	ENSG00000115414.18	FN1	chr2	-	215371908	215372375	215371908	215372300	215373321	215373411	7480	50,22,34	15,10,0	46,38,38	0,0,0	204	130	3.58e-08	1.46e-05	0.68,0.584,1.0	1.0,1.0,1.0	-0.245
8540	ENSG00000117262.18	GPR89A	chr1	+	145623592	145623714	145623612	145623714	145623053	145623160	8540	7,13,4	4,21,42	2,1,0	66,39,31	149	130	1.54e-07	5.46e-05	0.604,0.351,0.077	0.026,0.022,0.0	0.328
7691	ENSG00000104313.18	EYA1	chr8	-	71317551	71317689	71317551	71317674	71321733	71321876	7691	5,8,4	4,4,2	5,1,2	0,0,0	144	130	2.49e-07	7.54e-05	0.53,0.644,0.644	1.0,1.0,1.0	-0.394
7947	ENSG00000071564.14	TCF3	chr19	-	1609292	1611369	1609292	1610500	1611703	1611849	7947	193174185	6,0,4	146180182	16,27,6	260	130	2.52e-07	7.54e-05	0.941,1.0,0.959	0.82,0.769,0.938	0.124
6881	ENSG00000127325.18	BEST3	chr12	-	69671427	69671579	69671427	69671566	69672884	69672965	6881	9,1,3	0,0,0	4,4,6	2,1,6	142	130	2.92e-07	8.31e-05	1.0,1.0,1.0	0.647,0.785,0.478	0.363
7291	ENSG00000131503.20	ANKHD1	chr5	+	140537337	140537589	140537388	140537589	140528183	140529796	7291	17,10,7	2,6,3	4,7,13	0,0,0	180	130	3.16e-07	8.55e-05	0.86,0.546,0.628	1.0,1.0,1.0	-0.322
1271	ENSG00000132199.19	ENOSF1	chr18	-	690548	690745	690548	690631	693881	693908	1271	12,1,5	0,0,1	8,3,3	7,2,4	243	130	3.34e-07	8.63e-05	1.0,1.0,0.728	0.379,0.445,0.286	0.539
8103	ENSG00000130024.14	PHF10	chr6	-	169717822	169717906	169717822	169717900	169718787	169718918	8103	65,84,99	27,23,18	114,72,71	11,7,0	135	130	6.42e-07	0.00015898	0.699,0.779,0.841	0.909,0.908,1.0	-0.166
8304	ENSG00000068366.19	ACSL4	chrX	-	109683135	109683375	109683135	109683372	109733138	109733403	8304	15,11,0	0,13,14	3,17,11	0,0,0	132	130	1.26e-06	0.000298999	1.0,0.455,0.0	1.0,1.0,1.0	-0.515
8717	ENSG00000175854.11	SWI5	chr9	+	128276586	128276755	128276706	128276755	128275438	128275496	8717	51,66,49	1,0,0	59,50,49	12,1,4	249	130	1.66e-06	0.000378455	0.964,1.0,1.0	0.72,0.963,0.865	0.139
6602	ENSG00000157881.13	PANK4	chr1	-	2510677	2510782	2510677	2510748	2511337	2511387	6602	81,62,72	1,3,1	53,64,54	4,15,7	163	130	2.71e-06	0.000592917	0.985,0.943,0.983	0.914,0.773,0.86	0.121
9943	ENSG00000173230.15	GOLGB1	chr3	-	121719645	121719768	121719645	121719753	121722261	121722378	9943	4,8,5	3,0,0	2,1,0	1,3,9	144	130	3.97e-06	0.000837172	0.546,1.0,1.0	0.644,0.231,0.0	0.557
3704	ENSG00000142046.14	TMEM91	chr19	+	41383873	41384083	41383885	41384083	41382771	41382921	3704	1,2,7	2,7,9	0,1,0	7,19,1	141	130	4.24e-06	0.000860926	0.316,0.209,0.418	0.0,0.046,0.0	0.299
5014	ENSG00000148541.12	FAM13C	chr10	-	59252798	59252998	59252798	59252995	59254347	59254443	5014	3,3,4	2,6,5	2,4,2	1,0,0	132	130	5.24e-06	0.000994575	0.596,0.33,0.441	0.663,1.0,1.0	-0.432
6229	ENSG00000100348.9	TXN2	chr22	-	36480574	36480837	36480574	36480787	36481142	36481340	6229	12,12,7	1,0,0	7,1,12	4,1,4	179	130	5.87e-06	0.00107772	0.897,1.0,1.0	0.56,0.421,0.685	0.41
8948	ENSG00000076382.16	SPAG5	chr17	-	28591981	28593066	28591981	28592474	28598509	28598635	8948	135188137	6,4,1	144112100	10,13,12	260	130	6.94e-06	0.00119673	0.918,0.959,0.986	0.878,0.812,0.806	0.122
6595	ENSG00000148225.15	WDR31	chr9	-	113330983	113331116	113330983	113331113	113331906	113332050	6595	1,4,3	0,1,0	0,2,4	3,3,2	132	130	6.78e-06	0.00119673	1.0,0.798,1.0	0.0,0.396,0.663	0.58
5599	ENSG00000165801.9	ARHGEF40	chr14	+	21087000	21087463	21087319	21087463	21085688	21085866	5599	28,31,44	5,0,6	39,34,33	0,0,0	260	130	7.4e-06	0.00123945	0.737,1.0,0.786	1.0,1.0,1.0	-0.159
1003	ENSG00000138380.17	CARF	chr2	+	202924296	202924415	202924356	202924415	202917876	202918043	1003	2,0,2	0,1,0	0,0,0	3,1,2	189	130	9.24e-06	0.00146118	1.0,0.0,1.0	0.0,0.0,0.0	0.667
3702	ENSG00000142046.14	TMEM91	chr19	+	41383862	41384083	41383873	41384083	41382771	41382921	3702	8,3,8	1,2,7	10,6,14	0,1,0	140	130	1.11e-05	0.00165762	0.881,0.582,0.515	1.0,0.848,1.0	-0.29
6264	ENSG00000138674.16	SEC31A	chr4	-	82881857	82881940	82881857	82881937	82890750	82891095	6264	1,4,3	4,0,4	2,5,3	0,0,0	132	130	1.25e-05	0.00182625	0.198,1.0,0.425	1.0,1.0,1.0	-0.459
1835	ENSG00000131051.22	RBM39	chr20	-	35734185	35735081	35734185	35734257	35738967	35739017	1835	20,25,31	0,0,0	36,21,29	4,0,6	260	130	1.39e-05	0.00193204	1.0,1.0,1.0	0.818,1.0,0.707	0.158
4461	ENSG00000182504.10	CEP97	chr3	+	101728813	101728937	101728835	101728937	101727382	101727541	4461	0,11,5	18,22,9	1,0,0	16,14,11	151	130	1.39e-05	0.00193204	0.0,0.301,0.324	0.051,0.0,0.0	0.191
7261	ENSG00000185803.9	SLC52A2	chr8	+	144359183	144359423	144359187	144359423	144358592	144358900	7261	42,27,30	0,0,0	22,51,22	0,4,9	133	130	1.76e-05	0.00232388	1.0,1.0,1.0	1.0,0.926,0.705	0.123
2195	ENSG00000110075.14	PPP6R3	chr11	+	68587926	68588024	68587944	68588024	68575957	68576043	2195	18,15,29	1,4,11	34,19,13	0,2,0	147	130	1.83e-05	0.00236731	0.941,0.768,0.7	1.0,0.894,1.0	-0.162
3856	ENSG00000184271.17	POU6F1	chr12	-	51199746	51199868	51199746	51199863	51204172	51204368	3856	22,13,22	10,2,0	17,21,10	0,0,0	134	130	1.92e-05	0.00242685	0.681,0.863,1.0	1.0,1.0,1.0	-0.152
7606	ENSG00000186318.16	BACE1	chr11	-	117293870	117294008	117293870	117293933	117295130	117295347	7606	26,24,17	4,5,1	27,21,35	0,0,1	204	130	2.31e-05	0.0028533	0.806,0.754,0.915	1.0,1.0,0.957	-0.161
4372	ENSG00000239382.10	ALKBH6	chr19	-	36010737	36011077	36010737	36011045	36013020	36013089	4372	0,0,0	4,9,8	4,0,5	7,9,3	161	130	2.73e-05	0.00330462	0.0,0.0,0.0	0.316,0.0,0.574	-0.297
2391	ENSG00000122515.14	ZMIZ2	chr7	+	44756974	44757149	44757042	44757149	44756424	44756539	2391	58,46,38	30,22,15	29,24,21	44,24,23	197	130	3.16e-05	0.00374153	0.561,0.58,0.626	0.303,0.398,0.376	0.23
2736	ENSG00000205531.12	NAP1L4	chr11	-	2989128	2989271	2989128	2989197	2991793	2992102	2736	13,4,11	0,2,6	2,3,9	0,0,0	203	130	3.45e-05	0.00400742	1.0,0.562,0.54	1.0,1.0,1.0	-0.299
5775	ENSG00000082269.16	FAM135A	chr6	+	70524342	70526698	70524930	70526698	70523966	70524121	5775	8,12,12	27,30,30	1,1,4	21,24,29	260	130	4.12e-05	0.00468707	0.129,0.167,0.167	0.023,0.02,0.065	0.118
5458	ENSG00000144895.11	EIF2A	chr3	+	150568012	150568046	150568016	150568046	150567901	150567929	5458	8,6,9	3,1,4	12,14,11	0,1,0	133	130	4.3e-05	0.00480395	0.723,0.854,0.687	1.0,0.932,1.0	-0.223
6743	ENSG00000064687.12	ABCA7	chr19	+	1057914	1058059	1057968	1058059	1057313	1057429	6743	14,26,12	5,3,2	24,10,12	0,1,0	183	130	4.79e-05	0.00504157	0.665,0.86,0.81	1.0,0.877,1.0	-0.181
3168	ENSG00000111801.15	BTN3A3	chr6	+	26443366	26443442	26443381	26443442	26440471	26440648	3168	2,0,0	14,15,25	10,5,0	15,18,8	144	130	4.75e-05	0.00504157	0.114,0.0,0.0	0.376,0.2,0.0	-0.154
2699	ENSG00000070423.17	RNF126	chr19	-	651610	651915	651610	651784	652232	652296	2699	18,13,18	0,0,0	44,16,31	3,8,0	260	130	4.87e-05	0.00504157	1.0,1.0,1.0	0.88,0.5,1.0	0.207
9728	ENSG00000244026.6	FAM86DP	chr3	-	75426449	75426621	75426449	75426599	75427426	75427692	9728	0,0,0	11,6,9	2,0,3	0,4,0	151	130	5.16e-05	0.00524442	0.0,0.0,0.0	1.0,0.0,1.0	-0.667
9850	ENSG00000164548.10	TRA2A	chr7	-	23505745	23505813	23505745	23505810	23506137	23506266	9850	17,15,14	7,2,0	11,21,13	0,0,0	132	130	5.68e-05	0.00567442	0.705,0.881,1.0	1.0,1.0,1.0	-0.138
2342	ENSG00000125676.19	THOC2	chrX	-	123610917	123610963	123610917	123610957	123611439	123611516	2342	2,5,2	14,12,14	1,0,0	17,13,24	135	130	7.46e-05	0.00719891	0.121,0.286,0.121	0.054,0.0,0.0	0.158
7678	ENSG00000158062.20	UBXN11	chr1	-	26300925	26301053	26300925	26301024	26301693	26301722	7678	1,2,1	8,8,3	9,3,13	4,5,2	158	130	7.99e-05	0.00745878	0.093,0.171,0.215	0.649,0.331,0.842	-0.448
9709	ENSG00000197343.10	ZNF655	chr7	+	99561887	99562494	99562367	99562494	99560532	99560695	9709	132110112	14,0,0	145116127	25,9,16	260	130	7.99e-05	0.00745878	0.825,1.0,1.0	0.744,0.866,0.799	0.139
2085	ENSG00000104529.17	EEF1D	chr8	-	143586728	143586852	143586728	143586849	143593892	143594071	2085	10,59,94	0,0,1	74,19,20	2,4,5	132	130	8.77e-05	0.00805316	1.0,1.0,0.989	0.973,0.824,0.798	0.131
5862	ENSG00000112139.15	MDGA1	chr6	-	37647172	37647324	37647172	37647272	37648981	37649266	5862	0,0,3	2,2,0	2,1,2	2,0,0	181	130	9.82e-05	0.00865977	0.0,0.0,1.0	0.418,1.0,1.0	-0.473
10074	ENSG00000196923.13	PDLIM7	chr5	-	177491806	177491995	177491806	177491976	177492404	177492435	10074	0,0,0	4,15,17	2,5,2	16,0,9	148	130	0.000105926	0.00865977	0.0,0.0,0.0	0.099,1.0,0.163	-0.421
224	ENSG00000165525.17	NEMF	chr14	-	49828615	49828807	49828615	49828787	49829053	49829262	224	19,21,11	0,11,1	29,14,17	0,0,1	149	130	0.00010496	0.00865977	1.0,0.625,0.906	1.0,1.0,0.937	-0.135
9849	ENSG00000122033.14	MTIF3	chr13	-	27445087	27445156	27445087	27445137	27449851	27449918	9849	19,9,9	0,0,0	12,6,25	0,0,10	148	130	0.000106602	0.00865977	1.0,1.0,1.0	1.0,1.0,0.687	0.104
4797	ENSG00000161013.16	MGAT4B	chr5	-	179801553	179801719	179801553	179801692	179801783	179801969	4797	4,1,8	48,34,15	0,1,0	38,24,23	156	130	0.000110683	0.00865977	0.065,0.024,0.308	0.0,0.034,0.0	0.121
1910	ENSG00000117143.13	UAP1	chr1	+	162592731	162592782	162592734	162592782	162590322	162590511	1910	51,74,43	8,4,6	54,49,52	17,12,21	132	130	0.000111062	0.00865977	0.863,0.948,0.876	0.758,0.801,0.709	0.14
9697	ENSG00000002016.17	RAD52	chr12	-	916343	916535	916343	916483	916638	916820	9697	5,16,4	46,25,16	4,0,2	36,36,37	181	130	9.97e-05	0.00865977	0.072,0.315,0.152	0.074,0.0,0.037	0.143
8480	ENSG00000187735.13	TCEA1	chr8	-	54002891	54003092	54002891	54002940	54010429	54010492	8480	8,1,3	0,0,0	0,6,1	8,1,0	260	130	0.000108787	0.00865977	1.0,1.0,1.0	0.0,0.75,1.0	0.417
8479	ENSG00000187735.13	TCEA1	chr8	-	54002891	54003086	54002891	54002940	54010429	54010492	8479	4,1,3	0,0,0	0,6,1	8,1,0	260	130	0.000108803	0.00865977	1.0,1.0,1.0	0.0,0.75,1.0	0.417
4040	ENSG00000069702.10	TGFBR3	chr1	-	91712242	91712542	91712242	91712296	91716235	91716394	4040	61,83,59	1,0,0	51,41,55	3,1,6	260	130	0.000116069	0.00892786	0.968,1.0,1.0	0.895,0.953,0.821	0.1
1537	ENSG00000160932.10	LY6E	chr8	+	143020882	143020991	143020887	143020991	143020261	143020377	1537	15,8,13	3,5,0	7,17,7	0,0,0	134	130	0.000125929	0.00955714	0.829,0.608,1.0	1.0,1.0,1.0	-0.188
7928	ENSG00000147789.15	ZNF7	chr8	+	144829444	144829604	144829477	144829604	144829042	144829090	7928	1,1,1	10,16,20	2,4,13	21,4,16	162	130	0.00014253	0.0105361	0.074,0.048,0.039	0.071,0.445,0.395	-0.25
2769	ENSG00000136144.11	RCBTB1	chr13	-	49567153	49567323	49567153	49567320	49580504	49580584	2769	0,4,2	46,43,52	10,4,4	38,25,21	132	130	0.000148005	0.0108006	0.0,0.084,0.036	0.206,0.136,0.158	-0.127
9837	ENSG00000172765.17	TMCC1	chr3	-	129827802	129828508	129827802	129828077	129832773	129832826	9837	14,15,13	0,0,2	9,23,11	4,1,8	260	130	0.000163703	0.0113214	1.0,1.0,0.765	0.529,0.92,0.407	0.303
6257	ENSG00000198563.13	DDX39B	chr6	-	31540321	31540664	31540321	31540534	31541152	31541327	6257	7,2,11	3,0,5	0,0,1	2,4,0	259	130	0.000178905	0.0121229	0.539,1.0,0.525	0.0,0.0,1.0	0.355
4530	ENSG00000159214.12	CCDC24	chr1	+	43993886	43993964	43993889	43993964	43992522	43992639	4530	0,1,0	9,6,10	6,1,4	0,24,11	132	130	0.000191423	0.0126695	0.0,0.141,0.0	1.0,0.039,0.264	-0.387
9883	ENSG00000197912.15	SPG7	chr16	+	89555877	89556085	89555920	89556085	89554485	89554563	9883	1,3,3	6,0,2	2,2,4	0,1,0	172	130	0.000197357	0.0129121	0.112,1.0,0.531	1.0,0.602,1.0	-0.32
6370	ENSG00000185787.14	MORF4L1	chr15	+	78884966	78885083	78884969	78885083	78880511	78880579	6370	25,34,37	5,3,2	42,37,25	0,0,0	132	130	0.000202826	0.0129718	0.831,0.918,0.948	1.0,1.0,1.0	-0.101
5537	ENSG00000141279.15	NPEPPS	chr17	+	47577044	47577160	47577080	47577160	47569416	47569494	5537	10,1,9	1,0,0	2,2,10	0,1,7	165	130	0.000202633	0.0129718	0.887,1.0,1.0	1.0,0.612,0.53	0.248
3700	ENSG00000142046.14	TMEM91	chr19	+	41383714	41384083	41383873	41384083	41382771	41382921	3700	8,12,9	1,2,7	6,2,1	0,1,0	260	130	0.000253086	0.0150512	0.8,0.75,0.391	1.0,0.5,1.0	-0.186
902	ENSG00000138382.14	METTL5	chr2	-	169812456	169812524	169812456	169812506	169819560	169819643	902	8,3,1	8,21,12	0,2,0	7,21,18	147	130	0.000255794	0.0150512	0.469,0.112,0.069	0.0,0.078,0.0	0.191
627	ENSG00000173581.7	CCDC106	chr19	+	55648757	55649077	55648945	55649077	55648232	55648277	627	9,10,4	0,0,2	4,2,5	3,2,2	260	130	0.000256494	0.0150512	1.0,1.0,0.5	0.4,0.333,0.556	0.404
4207	ENSG00000159753.13	CARMIL2	chr16	+	67656800	67656881	67656833	67656881	67656423	67656645	4207	1,4,9	0,0,0	7,5,6	1,0,7	162	130	0.000296854	0.0168969	1.0,1.0,1.0	0.849,1.0,0.408	0.248
1209	ENSG00000160753.15	RUSC1	chr1	+	155326609	155327132	155326897	155327132	155325863	155325910	1209	0,8,0	40,29,20	10,12,5	25,22,29	260	130	0.000312574	0.0174321	0.0,0.121,0.0	0.167,0.214,0.079	-0.113
7478	ENSG00000115414.18	FN1	chr2	-	215371908	215372300	215371908	215372015	215373321	215373411	7478	17,15,4	1,1,0	0,0,5	1,2,0	260	130	0.000316348	0.0174321	0.895,0.882,1.0	0.0,0.0,1.0	0.592
1435	ENSG00000196118.11	CCDC189	chr16	-	30760283	30760668	30760283	30760453	30761197	30761229	1435	35,28,23	6,11,8	27,36,17	3,0,2	260	130	0.000331742	0.0176474	0.745,0.56,0.59	0.818,1.0,0.81	-0.244
5146	ENSG00000171163.15	ZNF692	chr1	-	248857233	248857497	248857233	248857436	248857827	248857859	5146	26,27,46	0,3,0	44,29,22	6,11,0	190	130	0.000338296	0.0178294	1.0,0.86,1.0	0.834,0.643,1.0	0.128
5791	ENSG00000135241.16	PNPLA8	chr7	-	108514435	108515574	108514435	108515447	108521475	108521521	5791	17,18,23	8,3,1	15,13,21	0,2,0	256	130	0.000389858	0.0199917	0.519,0.753,0.921	1.0,0.767,1.0	-0.191
4472	ENSG00000100429.17	HDAC10	chr22	-	50248830	50248890	50248830	50248859	50249102	50249168	4472	15,23,9	2,3,2	17,12,14	0,0,0	160	130	0.000452731	0.0224082	0.859,0.862,0.785	1.0,1.0,1.0	-0.165
7115	ENSG00000065883.15	CDK13	chr7	+	40092784	40093237	40092964	40093237	40088125	40088331	7115	13,15,8	41,50,38	21,16,23	18,25,40	260	130	0.000472718	0.0231366	0.137,0.13,0.095	0.368,0.242,0.223	-0.157
7865	ENSG00000169660.16	HEXDC	chr17	+	82424393	82424503	82424418	82424503	82419748	82419883	7865	19,17,33	0,8,2	9,21,31	1,0,0	154	130	0.000479642	0.0231366	1.0,0.642,0.933	0.884,1.0,1.0	-0.103
9965	ENSG00000182944.17	EWSR1	chr22	+	29291561	29291599	29291564	29291599	29288605	29288786	9965	124,83,85	99,94,81	78,61,42	103102108	132	130	0.000542914	0.0255394	0.552,0.465,0.508	0.427,0.371,0.277	0.15
6193	ENSG00000166321.13	NUDT13	chr10	+	73126634	73126827	73126672	73126827	73125397	73125509	6193	1,2,3	4,4,6	0,0,0	9,2,6	167	130	0.000548505	0.0255909	0.163,0.28,0.28	0.0,0.0,0.0	0.241
6556	ENSG00000198198.16	SZT2	chr1	+	43426367	43426538	43426437	43426538	43426037	43426151	6556	16,14,13	11,5,5	16,6,3	3,0,0	199	130	0.000633603	0.0286228	0.487,0.647,0.629	0.777,1.0,1.0	-0.338
518	ENSG00000085276.17	MECOM	chr3	-	169115382	169116739	169115382	169115767	169121055	169121209	518	35,48,25	11,18,17	46,38,44	4,6,8	260	130	0.000627706	0.0286228	0.614,0.571,0.424	0.852,0.76,0.733	-0.245
7206	ENSG00000077458.12	FAM76B	chr11	-	95778821	95778957	95778821	95778954	95779606	95779687	7206	13,35,38	8,10,4	38,35,25	2,4,0	132	130	0.000646292	0.0287285	0.615,0.775,0.903	0.949,0.896,1.0	-0.184
6901	ENSG00000204525.16	HLA-C	chr6	-	31269492	31269543	31269492	31269525	31269965	31270085	6901	1,7,5	20,30,15	1,0,2	22,23,28	147	130	0.000664923	0.0287285	0.042,0.171,0.228	0.039,0.0,0.059	0.114
6394	ENSG00000284879.1	AC133644.3	chr2	+	87719806	87720021	87719831	87720021	87716611	87716790	6394	11,32,12	0,0,2	25,5,14	7,3,0	154	130	0.000669784	0.0287285	1.0,1.0,0.835	0.751,0.585,1.0	0.166
1927	ENSG00000063241.7	ISOC2	chr19	-	55455259	55455378	55455259	55455330	55455635	55455845	1927	12,15,8	40,45,59	23,19,14	23,41,23	177	130	0.000697647	0.0296344	0.181,0.197,0.091	0.423,0.254,0.309	-0.172
158	ENSG00000128573.24	FOXP2	chr7	+	114631527	114631705	114631530	114631705	114629864	114630005	158	3,11,14	4,0,3	6,1,8	0,0,0	132	130	0.00070502	0.0297257	0.425,1.0,0.821	1.0,1.0,1.0	-0.251
1939	ENSG00000109065.11	NAT9	chr17	-	74771959	74772039	74771959	74771977	74772217	74772277	1939	16,28,17	7,5,3	34,18,25	0,0,4	191	130	0.00072117	0.0300824	0.609,0.792,0.794	1.0,1.0,0.81	-0.205
1698	ENSG00000174485.15	DENND4A	chr15	-	65700543	65700675	65700543	65700672	65701050	65701192	1698	3,2,3	2,3,6	0,0,3	5,6,15	132	130	0.000724048	0.0300824	0.596,0.396,0.33	0.0,0.0,0.165	0.386
3825	ENSG00000131236.16	CAP1	chr1	+	40059333	40059458	40059336	40059458	40040322	40040467	3825	11,2,2	0,0,0	4,4,5	6,1,0	132	130	0.000756893	0.0305548	1.0,1.0,1.0	0.396,0.798,1.0	0.269
8726	ENSG00000100897.17	DCAF11	chr14	+	24115514	24115726	24115542	24115726	24114776	24114924	8726	7,2,4	4,13,5	0,3,1	13,25,6	157	130	0.000773724	0.0310144	0.592,0.113,0.398	0.0,0.09,0.121	0.297
5508	ENSG00000168488.18	ATXN2L	chr16	+	28836727	28837237	28836750	28837237	28835932	28836122	5508	0,23,0	8,13,7	15,16,17	3,11,7	152	130	0.000803282	0.0311344	0.0,0.602,0.0	0.81,0.554,0.675	-0.479
3695	ENSG00000142046.14	TMEM91	chr19	+	41383560	41384083	41383714	41384083	41382771	41382921	3695	0,0,1	8,12,9	0,4,3	6,2,1	260	130	0.000804068	0.0311344	0.0,0.0,0.053	0.0,0.5,0.6	-0.349
3699	ENSG00000142046.14	TMEM91	chr19	+	41383714	41384083	41383862	41384083	41382771	41382921	3699	8,12,9	8,3,8	6,2,1	10,6,14	260	130	0.000855767	0.0326914	0.333,0.667,0.36	0.231,0.143,0.034	0.317
7768	ENSG00000173653.7	RCE1	chr11	+	66843955	66844039	66843959	66844039	66843758	66843861	7768	37,49,39	15,27,10	49,55,37	12,3,6	133	130	0.000876134	0.0330262	0.707,0.639,0.792	0.8,0.947,0.858	-0.156
6321	ENSG00000104872.10	PIH1D1	chr19	-	49451484	49451591	49451484	49451578	49453392	49453494	6321	21,11,13	0,0,0	4,4,10	2,4,0	142	130	0.000946317	0.0347512	1.0,1.0,1.0	0.647,0.478,1.0	0.292
2653	ENSG00000026950.16	BTN3A1	chr6	+	26407670	26407952	26407826	26407952	26405908	26406256	2653	9,23,19	1,8,0	23,21,25	2,0,0	260	130	0.000970239	0.0354013	0.818,0.59,1.0	0.852,1.0,1.0	-0.148
2660	ENSG00000108599.14	AKAP10	chr17	-	19962839	19962991	19962839	19962966	19968413	19968461	2660	1,13,5	0,1,0	3,7,9	5,0,2	154	130	0.00106279	0.037973	1.0,0.916,1.0	0.336,1.0,0.792	0.263
5698	ENSG00000171680.21	PLEKHG5	chr1	-	6467824	6467898	6467824	6467893	6469041	6469241	5698	1,1,4	5,6,1	7,5,6	4,0,0	134	130	0.00108506	0.0381244	0.162,0.139,0.795	0.629,1.0,1.0	-0.511
5886	ENSG00000135951.14	TSGA10	chr2	-	99109388	99109556	99109388	99109512	99110849	99110915	5886	4,2,4	3,1,1	3,2,1	0,0,0	173	130	0.00108082	0.0381244	0.5,0.6,0.75	1.0,1.0,1.0	-0.383
9847	ENSG00000254986.7	DPP3	chr11	+	66482192	66482470	66482195	66482470	66480012	66480465	9847	3,0,8	4,5,10	7,4,7	0,0,6	132	130	0.00115877	0.0398281	0.425,0.0,0.441	1.0,1.0,0.535	-0.556
1648	ENSG00000072778.19	ACADVL	chr17	+	7224714	7224884	7224808	7224884	7224479	7224552	1648	10,12,9	0,1,0	9,12,16	0,1,6	223	130	0.00116154	0.0398281	1.0,0.875,1.0	1.0,0.875,0.609	0.13
6225	ENSG00000221926.12	TRIM16	chr17	-	15677175	15677280	15677175	15677277	15677574	15677721	6225	11,3,9	6,2,8	6,10,10	0,0,4	132	130	0.00125929	0.0415457	0.644,0.596,0.526	1.0,1.0,0.711	-0.315
1940	ENSG00000109065.11	NAT9	chr17	-	74771959	74772054	74771959	74771977	74772217	74772277	1940	47,62,45	7,5,3	54,47,59	0,0,4	206	130	0.00124576	0.0415457	0.809,0.887,0.904	1.0,1.0,0.903	-0.101
5795	ENSG00000145979.17	TBC1D7	chr6	-	13326786	13326963	13326786	13326906	13328455	13328531	5795	7,15,16	29,24,8	5,0,3	19,31,8	186	130	0.00127002	0.0415457	0.144,0.304,0.583	0.155,0.0,0.208	0.223
458	ENSG00000107443.15	CCNJ	chr10	+	96057087	96057247	96057123	96057247	96056700	96057000	458	23,20,12	7,0,3	13,14,14	0,0,2	165	130	0.00130319	0.0416728	0.721,1.0,0.759	1.0,1.0,0.847	-0.122
4342	ENSG00000011332.19	DPF1	chr19	-	38212279	38212391	38212279	38212361	38213643	38213756	4342	13,23,9	79,77,45	27,23,39	72,56,71	159	130	0.0012905	0.0416728	0.119,0.196,0.141	0.235,0.251,0.31	-0.113
10082	ENSG00000064012.21	CASP8	chr2	+	201266460	201266791	201266486	201266791	201234015	201234112	10082	30,26,25	9,1,4	28,28,17	2,1,0	155	130	0.00131756	0.0418969	0.737,0.956,0.84	0.922,0.959,1.0	-0.116
4331	ENSG00000151276.23	MAGI1	chr3	-	65470282	65470487	65470282	65470484	65478591	65478798	4331	1,0,0	8,16,10	10,2,0	11,0,11	132	130	0.00133306	0.0419213	0.11,0.0,0.0	0.472,1.0,0.0	-0.454
4562	ENSG00000119685.19	TTLL5	chr14	+	75792912	75793100	75792915	75793100	75783146	75783530	4562	17,30,13	19,22,39	12,14,11	53,45,53	132	130	0.00132743	0.0419213	0.468,0.573,0.247	0.182,0.235,0.17	0.234
7289	ENSG00000131503.20	ANKHD1	chr5	+	140438493	140438617	140438502	140438617	140436103	140436257	7289	4,2,7	16,27,25	1,2,0	24,20,19	138	130	0.00135077	0.042245	0.191,0.065,0.209	0.038,0.086,0.0	0.114
135	ENSG00000142186.16	SCYL1	chr11	+	65538441	65538704	65538446	65538704	65537966	65538182	135	7,11,11	0,9,0	13,10,12	0,0,0	134	130	0.00144504	0.0449462	1.0,0.542,1.0	1.0,1.0,1.0	-0.153
4425	ENSG00000245694.9	CRNDE	chr16	-	54920297	54920338	54920297	54920327	54923584	54923650	4425	9,4,1	4,6,0	3,8,6	2,0,0	140	130	0.00146692	0.0451335	0.676,0.382,1.0	0.582,1.0,1.0	-0.175
8105	ENSG00000142676.14	RPL11	chr1	+	23692608	23692759	23692611	23692759	23691820	23692060	8105	11,10,8	0,6,4	14,10,25	3,0,0	132	130	0.0016078	0.0484211	1.0,0.621,0.663	0.821,1.0,1.0	-0.179
4204	ENSG00000185499.16	MUC1	chr1	-	155188162	155188285	155188162	155188231	155192182	155192283	4204	2,1,1	1,0,4	3,6,2	0,0,0	183	130	0.00165235	0.0490824	0.587,1.0,0.151	1.0,1.0,1.0	-0.421
6060	ENSG00000105677.11	TMEM147	chr19	+	35546671	35547240	35547118	35547240	35545887	35545957	6060	4,6,9	4,10,5	2,9,6	1,2,0	260	130	0.00166425	0.0490824	0.333,0.231,0.474	0.5,0.692,1.0	-0.385
8700	ENSG00000186567.12	CEACAM19	chr19	+	44683433	44684359	44683436	44684359	44682566	44682620	8700	0,1,9	2,15,4	0,0,0	6,6,1	132	130	0.00164758	0.0490824	0.0,0.062,0.689	0.0,0.0,0.0	0.25
5851	ENSG00000177728.16	TMEM94	chr17	+	75485870	75486426	75486289	75486426	75485427	75485547	5851	48,54,41	1,2,0	42,32,38	0,4,7	260	130	0.00167405	0.049117	0.96,0.931,1.0	1.0,0.8,0.731	0.12

## Sheet: A5SS.MATS.JC
ID	GeneID	geneSymbol	chr	strand	longExonStart_0base	longExonEnd	shortES	shortEE	flankingES	flankingEE	ID	IJC_SAMPLE_1	SJC_SAMPLE_1	IJC_SAMPLE_2	SJC_SAMPLE_2	IncFormLen	SkipFormLen	PValue	FDR	IncLevel1	IncLevel2	IncLevelDifference
108	ENSG00000189159.15	JPT1	chr17	-	75147519	75147653	75147555	75147653	75146665	75146684	108	10,2,14	0,597,112	4,10,4	0,0,0	165	130	9.24664e-10	1.72311e-06	1.0,0.003,0.09	1.0,1.0,1.0	-0.636
109	ENSG00000118412.12	CASP8AP2	chr6	+	89829899	89830106	89829899	89830067	89846561	89846644	109	6,9,7	3,6,7	0,2,0	12,7,17	168	130	1.54076e-09	1.91414e-06	0.607,0.537,0.436	0.0,0.181,0.0	0.466
592	ENSG00000188321.13	ZNF559	chr19	+	9337795	9338017	9337795	9337858	9338493	9338582	592	0,0,0	10,8,7	4,2,8	7,2,4	260	130	2.5853e-08	1.92708e-05	0.0,0.0,0.0	0.222,0.333,0.5	-0.352
5122	ENSG00000174227.15	PIGG	chr4	+	521055	521273	521055	521249	521659	521941	5122	41,59,41	4,14,9	53,67,50	1,2,0	153	130	2.30363e-08	1.92708e-05	0.897,0.782,0.795	0.978,0.966,1.0	-0.157
435	ENSG00000268916.6	CSAG3	chrX	+	152759217	152759684	152759217	152759633	152759842	152760219	435	12,47,10	0,0,0	28,9,18	68,41,0	180	130	7.81654e-08	4.16175e-05	1.0,1.0,1.0	0.229,0.137,1.0	0.545
4606	ENSG00000105717.13	PBX4	chr19	-	19570585	19570833	19570686	19570833	19570108	19570299	4606	3,2,9	5,3,9	0,0,1	8,12,10	230	130	1.73274e-07	8.07238e-05	0.253,0.274,0.361	0.0,0.0,0.053	0.278
5958	ENSG00000139112.10	GABARAPL1	chr12	+	10213835	10214187	10213835	10213974	10218062	10218141	5958	1,1,12	0,0,0	7,0,8	2,3,2	260	130	3.54891e-07	0.000146964	1.0,1.0,1.0	0.636,0.0,0.667	0.566
348	ENSG00000221838.9	AP4M1	chr7	+	100101879	100102393	100101879	100101989	100102674	100102781	348	20,10,15	3,3,3	18,25,24	0,0,0	260	130	5.59528e-07	0.000208536	0.769,0.625,0.714	1.0,1.0,1.0	-0.297
1002	ENSG00000114346.13	ECT2	chr3	+	172752149	172752472	172752149	172752436	172754508	172754660	1002	24,28,38	3,13,3	17,22,13	0,0,0	165	130	7.64522e-07	0.000259034	0.863,0.629,0.909	1.0,1.0,1.0	-0.2
4259	ENSG00000172888.11	ZNF621	chr3	+	40524877	40525274	40524877	40525038	40525778	40525864	4259	33,24,27	5,10,0	30,34,29	0,0,0	260	130	1.0542e-06	0.000327417	0.767,0.545,1.0	1.0,1.0,1.0	-0.229
139	ENSG00000197530.12	MIB2	chr1	+	1623430	1623699	1623430	1623679	1623773	1623945	139	50,15,32	6,16,5	55,36,37	2,0,1	149	130	1.30347e-06	0.000373696	0.879,0.45,0.848	0.96,1.0,0.97	-0.251
1485	ENSG00000138780.14	GSTCD	chr4	+	105717592	105718039	105717592	105717778	105719059	105719527	1485	41,50,35	0,1,0	35,29,42	3,2,8	260	130	2.82694e-06	0.000752571	1.0,0.962,1.0	0.854,0.879,0.724	0.168
4379	ENSG00000136273.12	HUS1	chr7	-	47979409	47979553	47979467	47979553	47978688	47978816	4379	4,1,7	16,10,11	0,0,0	21,5,8	187	130	5.10102e-06	0.00118822	0.148,0.065,0.307	0.0,0.0,0.0	0.173
6081	ENSG00000137693.13	YAP1	chr11	+	102205892	102206086	102205892	102206074	102209516	102209564	6081	15,18,18	60,76,67	0,8,4	61,65,55	141	130	7.21683e-06	0.00158218	0.187,0.179,0.199	0.0,0.102,0.063	0.133
1374	ENSG00000184922.13	FMNL1	chr17	+	45232366	45232480	45232366	45232450	45233223	45233297	1374	23,25,11	8,11,3	19,37,19	0,1,3	159	130	8.47546e-06	0.00170892	0.702,0.65,0.75	1.0,0.968,0.838	-0.235
519	ENSG00000175634.14	RPS6KB2	chr11	+	67432951	67433194	67432951	67433042	67433339	67433447	519	11,2,3	4,0,0	0,2,1	4,1,12	260	130	8.71197e-06	0.00170892	0.579,1.0,1.0	0.0,0.5,0.04	0.68
5601	ENSG00000165568.17	AKR1E2	chr10	+	4847147	4847299	4847147	4847230	4847487	4848062	5601	5,6,8	4,6,2	12,2,4	0,1,0	198	130	1.08443e-05	0.00192461	0.451,0.396,0.724	1.0,0.568,1.0	-0.332
617	ENSG00000099326.8	MZF1	chr19	-	58573054	58573575	58573372	58573575	58570993	58571429	617	8,12,7	1,2,0	4,4,3	3,3,8	260	130	1.05505e-05	0.00192461	0.8,0.75,1.0	0.4,0.4,0.158	0.531
5723	ENSG00000197713.14	RPE	chr2	+	210003437	210003468	210003437	210003457	210015972	210016112	5723	0,1,1	2,0,6	1,2,4	0,2,0	140	130	1.43858e-05	0.00228514	0.0,1.0,0.134	1.0,0.481,1.0	-0.449
5153	ENSG00000214293.8	APTR	chr7	-	77695895	77696265	77696171	77696265	77685201	77685328	5153	76,50,60	3,3,9	41,57,38	0,0,1	260	130	1.47151e-05	0.00228514	0.927,0.893,0.769	1.0,1.0,0.95	-0.12
720	ENSG00000132600.16	PRMT7	chr16	+	68311055	68311111	68311055	68311099	68315896	68316074	720	4,4,0	0,0,45	0,0,0	25,11,28	141	130	1.41375e-05	0.00228514	1.0,1.0,0.0	0.0,0.0,0.0	0.667
3398	ENSG00000080031.9	PTPRH	chr19	-	55207125	55207199	55207165	55207199	55206688	55206976	3398	7,0,2	9,3,6	0,0,0	6,6,1	169	130	1.95613e-05	0.00291619	0.374,0.0,0.204	0.0,0.0,0.0	0.193
4069	ENSG00000089335.20	ZNF302	chr19	+	34677646	34677856	34677646	34677796	34678736	34678813	4069	29,25,11	2,6,2	36,29,22	1,0,0	189	130	2.21773e-05	0.00317903	0.909,0.741,0.791	0.961,1.0,1.0	-0.173
8	ENSG00000150995.19	ITPR1	chr3	+	4675067	4675248	4675067	4675221	4676613	4676801	8	0,0,0	4,3,2	4,4,0	3,1,4	156	130	2.42897e-05	0.00323313	0.0,0.0,0.0	0.526,0.769,0.0	-0.432
899	ENSG00000128596.16	CCDC136	chr7	+	128801185	128801509	128801185	128801473	128804649	128804761	899	4,5,2	0,1,0	2,8,4	5,4,1	165	130	2.41157e-05	0.00323313	1.0,0.798,1.0	0.24,0.612,0.759	0.396
2912	ENSG00000053900.10	ANAPC4	chr4	+	25405572	25405622	25405572	25405619	25406828	25406885	2912	8,7,4	70,78,103	22,16,16	90,75,69	132	130	2.93907e-05	0.00363538	0.101,0.081,0.037	0.194,0.174,0.186	-0.112
5349	ENSG00000079974.17	RABL2B	chr22	-	50769424	50769549	50769454	50769549	50769040	50769124	5349	4,2,2	8,4,7	2,0,0	40,39,11	159	130	3.06636e-05	0.00363538	0.29,0.29,0.189	0.039,0.0,0.0	0.243
3990	ENSG00000138674.16	SEC31A	chr4	-	82842139	82842481	82842184	82842481	82830936	82830975	3990	4,5,8	2,4,3	6,3,4	0,1,0	174	130	3.65495e-05	0.00399158	0.599,0.483,0.666	1.0,0.691,1.0	-0.314
2509	ENSG00000188002.10	AC026412.1	chr5	-	1632643	1632906	1632844	1632906	1630408	1630566	2509	45,43,42	0,1,0	31,23,56	8,1,2	260	130	3.76105e-05	0.00399158	1.0,0.956,1.0	0.66,0.92,0.933	0.148
1445	ENSG00000073670.13	ADAM11	chr17	+	44772398	44772466	44772398	44772462	44772856	44772931	1445	2,23,8	1,0,0	10,7,13	5,4,2	133	130	3.77338e-05	0.00399158	0.662,1.0,1.0	0.662,0.631,0.864	0.168
745	ENSG00000170222.11	ADPRM	chr17	+	10704909	10705615	10704909	10705527	10706437	10706554	745	5,9,7	35,14,26	17,28,18	17,12,19	217	130	3.98758e-05	0.00400132	0.079,0.278,0.139	0.375,0.583,0.362	-0.275
4617	ENSG00000163660.11	CCNL1	chr3	-	157151728	157151930	157151916	157151930	157150281	157150381	4617	16,15,44	0,0,0	24,7,36	5,1,2	260	130	4.0797e-05	0.00400132	1.0,1.0,1.0	0.706,0.778,0.9	0.205
4007	ENSG00000039650.11	PNKP	chr19	-	49861607	49861881	49861771	49861881	49861448	49861510	4007	75,71,46	0,5,6	100,42,57	0,0,0	260	130	4.50449e-05	0.00430467	1.0,0.877,0.793	1.0,1.0,1.0	-0.11
736	ENSG00000243716.10	NPIPB5	chr16	+	22491706	22491826	22491706	22491786	22513423	22513521	736	3,3,4	0,0,0	7,2,2	7,1,0	169	130	5.00937e-05	0.00466748	1.0,1.0,1.0	0.435,0.606,1.0	0.32
2378	ENSG00000138592.13	USP8	chr15	+	50424381	50424654	50424381	50424514	50439008	50439177	2378	23,26,24	41,54,59	33,29,29	7,29,0	260	130	5.32724e-05	0.00472729	0.219,0.194,0.169	0.702,0.333,1.0	-0.484
4377	ENSG00000140326.13	CDAN1	chr15	-	42727620	42727769	42727667	42727769	42726309	42726417	4377	74,60,58	2,2,0	40,44,41	8,5,3	176	130	5.61689e-05	0.00475776	0.965,0.957,1.0	0.787,0.867,0.91	0.119
1290	ENSG00000100483.13	VCPKMT	chr14	-	50116068	50116179	50116079	50116179	50115838	50115911	1290	0,2,0	10,15,4	2,5,2	8,4,1	140	130	6.34637e-05	0.0050365	0.0,0.11,0.0	0.188,0.537,0.65	-0.422
545	ENSG00000125703.14	ATG4C	chr1	+	62784134	62784273	62784134	62784225	62803718	62803862	545	25,39,15	13,7,14	17,7,29	0,3,0	177	130	6.13342e-05	0.0050365	0.585,0.804,0.44	1.0,0.632,1.0	-0.268
1184	ENSG00000161939.19	RNASEK-C17orf49	chr17	+	7014144	7014878	7014144	7014277	7015061	7015156	1184	164157146	38,40,47	149138105	28,2,11	260	130	6.80739e-05	0.00528565	0.683,0.662,0.608	0.727,0.972,0.827	-0.191
4714	ENSG00000105792.19	CFAP69	chr7	+	90268285	90268384	90268285	90268330	90271525	90271675	4714	7,10,12	0,0,0	9,2,5	4,3,0	183	130	7.18053e-05	0.0054616	1.0,1.0,1.0	0.615,0.321,1.0	0.355
2765	ENSG00000177595.17	PIDD1	chr11	-	800984	801120	801001	801120	800761	800912	2765	19,19,12	0,0,2	12,6,26	7,2,3	146	130	8.09105e-05	0.0056879	1.0,1.0,0.842	0.604,0.728,0.885	0.208
3355	ENSG00000204138.12	PHACTR4	chr1	+	28457831	28457859	28457831	28457855	28459084	28459258	3355	16,10,5	13,11,22	0,4,0	14,16,9	133	130	8.24112e-05	0.0056879	0.546,0.471,0.182	0.0,0.196,0.0	0.334
5063	ENSG00000206149.10	HERC2P9	chr15	+	28655272	28655691	28655272	28655420	28655795	28656026	5063	5,0,3	12,21,14	8,8,6	10,7,5	260	130	8.45663e-05	0.00573052	0.172,0.0,0.097	0.286,0.364,0.375	-0.252
1642	ENSG00000127419.16	TMEM175	chr4	+	948115	948615	948115	948154	950420	950518	1642	34,26,14	16,29,30	2,6,15	36,38,28	260	130	8.80042e-05	0.00573675	0.515,0.31,0.189	0.027,0.073,0.211	0.234
3890	ENSG00000115307.16	AUP1	chr2	-	74528750	74529282	74529131	74529282	74527939	74528006	3890	4,13,3	0,0,0	3,5,4	0,7,1	260	130	8.9276e-05	0.00573675	1.0,1.0,1.0	1.0,0.263,0.667	0.357
1368	ENSG00000104529.17	EEF1D	chr8	-	143593874	143594071	143593892	143594071	143586728	143586849	1368	5,1,0	0,0,1	0,3,1	2,4,5	147	130	0.000106652	0.00673717	1.0,1.0,0.0	0.0,0.399,0.15	0.484
3481	ENSG00000197989.14	SNHG12	chr1	-	28579911	28579981	28579941	28579981	28579532	28579587	3481	42,28,42	4,1,4	29,29,39	12,9,9	159	130	0.000148472	0.00868641	0.896,0.958,0.896	0.664,0.725,0.78	0.194
164	ENSG00000164620.8	RELL2	chr5	+	141636949	141638409	141636949	141637741	141638794	141638860	164	16,16,37	0,4,3	9,13,17	5,10,8	260	130	0.000149163	0.00868641	1.0,0.667,0.86	0.474,0.394,0.515	0.381
4013	ENSG00000166261.10	ZNF202	chr11	-	123740392	123740536	123740416	123740536	123740116	123740232	4013	0,0,0	11,4,11	5,0,4	8,16,23	153	130	0.000155451	0.00887555	0.0,0.0,0.0	0.347,0.0,0.129	-0.159
5670	ENSG00000160392.13	C19orf47	chr19	-	40341785	40341890	40341838	40341890	40336319	40336407	5670	43,40,42	100,84,81	11,29,16	87,85,80	182	130	0.000157174	0.00887555	0.235,0.254,0.27	0.083,0.196,0.125	0.118
221	ENSG00000110841.13	PPFIBP1	chr12	+	27664361	27664446	27664361	27664437	27667165	27667320	221	71122132	59,67,82	151141137	54,43,55	138	130	0.000168275	0.0090893	0.531,0.632,0.603	0.725,0.755,0.701	-0.138
3644	ENSG00000156042.17	CFAP70	chr10	-	73291225	73291444	73291349	73291444	73278178	73278337	3644	28,30,51	0,0,2	50,20,31	1,5,5	253	130	0.000167799	0.0090893	1.0,1.0,0.929	0.963,0.673,0.761	0.177
3820	ENSG00000149532.15	CPSF7	chr11	-	61420469	61421608	61421389	61421608	61419921	61420094	3820	137132109	6,1,9	127,88,85	18,9,12	260	130	0.000177326	0.00936913	0.919,0.985,0.858	0.779,0.83,0.78	0.124
6423	ENSG00000182389.19	CACNB4	chr2	-	151869176	151870611	151870530	151870611	151860710	151860820	6423	8,9,4	2,1,0	3,0,1	1,1,4	260	130	0.000178484	0.00936913	0.667,0.818,1.0	0.6,0.0,0.111	0.591
2151	ENSG00000000419.12	DPM1	chr20	-	50941104	50941209	50941128	50941209	50940864	50940933	2151	2,1,6	17,16,17	22,8,11	25,16,14	153	130	0.000189999	0.0098351	0.091,0.05,0.231	0.428,0.298,0.4	-0.251
2411	ENSG00000111325.16	OGFOD2	chr12	+	122977980	122978199	122977980	122978091	122978359	122978569	2411	0,1,0	4,3,3	1,4,2	4,0,1	237	130	0.000218229	0.0108045	0.0,0.155,0.0	0.121,1.0,0.523	-0.496
4254	ENSG00000123219.12	CENPK	chr5	-	65561462	65561564	65561496	65561564	65554796	65554946	4254	56,74,117	1,6,13	60,63,71	28,12,11	163	130	0.000220085	0.0108045	0.978,0.908,0.878	0.631,0.807,0.837	0.163
3156	ENSG00000108799.12	EZH1	chr17	-	42727634	42727763	42727661	42727763	42724304	42724424	3156	28,18,11	1,8,0	10,11,24	0,0,0	156	130	0.000236586	0.0112014	0.959,0.652,1.0	1.0,1.0,1.0	-0.13
5713	ENSG00000205356.9	TECPR1	chr7	-	98251393	98251548	98251418	98251548	98245921	98246165	5713	37,46,27	19,14,16	30,23,17	27,29,32	154	130	0.000237433	0.0112014	0.622,0.735,0.588	0.484,0.401,0.31	0.25
2183	ENSG00000145868.16	FBXO38	chr5	+	148427212	148427947	148427212	148427722	148433423	148433524	2183	22,32,20	8,6,8	16,20,8	2,1,0	260	130	0.000285213	0.0132874	0.579,0.727,0.556	0.8,0.909,1.0	-0.282
2831	ENSG00000181027.10	FKRP	chr19	+	46747233	46747305	46747233	46747294	46748026	46748088	2831	6,2,3	0,3,3	1,1,2	0,0,0	140	130	0.000294202	0.0133719	1.0,0.382,0.481	1.0,1.0,1.0	-0.379
3505	ENSG00000008128.22	CDK11A	chr1	-	1709478	1709640	1709517	1709640	1709037	1709133	3505	19,13,5	25,94,21	1,2,1	23,22,13	168	130	0.00033675	0.0147655	0.37,0.097,0.156	0.033,0.066,0.056	0.156
3217	ENSG00000141576.15	RNF157	chr17	-	76154279	76154328	76154282	76154328	76152354	76152465	3217	0,0,2	6,11,11	1,6,2	4,12,7	132	130	0.000396721	0.0166133	0.0,0.0,0.152	0.198,0.33,0.22	-0.199
5561	ENSG00000100897.17	DCAF11	chr14	+	24115514	24115749	24115514	24115726	24116971	24117044	5561	0,0,0	7,4,4	2,4,0	1,3,1	152	130	0.000419937	0.0171989	0.0,0.0,0.0	0.631,0.533,0.0	-0.388
4266	ENSG00000271147.7	ARMCX5-GPRASP2	chrX	+	102599705	102599859	102599705	102599847	102601463	102601509	4266	0,0,10	11,15,17	0,0,0	31,9,5	141	130	0.000431245	0.0174701	0.0,0.0,0.352	0.0,0.0,0.0	0.117
4761	ENSG00000100325.14	ASCC2	chr22	-	29834441	29834550	29834488	29834550	29825621	29825780	4761	3,4,0	3,1,2	4,2,3	1,0,1	176	130	0.000475998	0.0184576	0.425,0.747,0.0	0.747,1.0,0.689	-0.421
6276	ENSG00000164548.10	TRA2A	chr7	-	23522120	23522432	23522131	23522432	23521706	23521840	6276	8,6,9	8,8,3	18,13,11	3,1,2	140	130	0.000495036	0.0184576	0.481,0.411,0.736	0.848,0.923,0.836	-0.326
5594	ENSG00000123106.10	CCDC91	chr12	+	28305648	28305806	28305648	28305779	28306741	28306945	5594	41,65,40	3,3,0	61,16,48	8,12,4	156	130	0.000486973	0.0184576	0.919,0.948,1.0	0.864,0.526,0.909	0.189
5820	ENSG00000132376.19	INPP5K	chr17	-	1515426	1515585	1515568	1515585	1513871	1513979	5820	0,0,2	3,3,2	9,9,0	2,4,2	260	130	0.000516934	0.0190754	0.0,0.0,0.333	0.692,0.529,0.0	-0.296
4094	ENSG00000188243.12	COMMD6	chr13	-	75537498	75537675	75537663	75537675	75530113	75530266	4094	15,11,7	0,0,258	8,9,11	0,0,0	260	130	0.000536821	0.019615	1.0,1.0,0.013	1.0,1.0,1.0	-0.329
4656	ENSG00000180488.15	MIGA1	chr1	+	77783237	77783351	77783237	77783267	77801330	77801508	4656	45,74,48	9,3,2	74,97,65	1,3,0	213	130	0.000575865	0.0208374	0.753,0.938,0.936	0.978,0.952,1.0	-0.101
429	ENSG00000172663.8	TMEM134	chr11	-	67468016	67468092	67468027	67468092	67467500	67467563	429	3,6,11	21,18,29	3,2,0	31,14,27	140	130	0.000644874	0.022852	0.117,0.236,0.26	0.082,0.117,0.0	0.138
572	ENSG00000261008.6	LINC01572	chr16	-	72570434	72570515	72570450	72570515	72555264	72555326	572	1,2,5	0,8,2	0,0,2	2,2,8	145	130	0.0006622	0.022852	1.0,0.183,0.691	0.0,0.0,0.183	0.564
3565	ENSG00000165801.9	ARHGEF40	chr14	+	21073931	21075180	21073931	21074991	21075331	21075499	3565	49,28,42	2,6,0	28,25,32	0,0,0	260	130	0.000738751	0.0245833	0.925,0.7,1.0	1.0,1.0,1.0	-0.125
2148	ENSG00000130529.15	TRPM4	chr19	+	49182577	49182922	49182577	49182867	49183077	49183212	2148	12,13,22	6,6,5	13,9,11	0,2,1	184	130	0.000773741	0.0255198	0.586,0.605,0.757	1.0,0.761,0.886	-0.233
1692	ENSG00000172000.7	ZNF556	chr19	+	2873495	2873622	2873495	2873618	2876092	2876276	1692	19,25,18	0,6,2	28,34,19	0,0,0	133	130	0.000837764	0.0270659	1.0,0.803,0.898	1.0,1.0,1.0	-0.1
5786	ENSG00000172466.15	ZNF24	chr18	-	35344359	35344456	35344369	35344456	35340230	35340733	5786	6,14,22	45,64,61	4,4,3	40,56,36	139	130	0.000840722	0.0270659	0.111,0.17,0.252	0.086,0.063,0.072	0.104
540	ENSG00000164733.20	CTSB	chr8	-	11861360	11861479	11861405	11861479	11853328	11853479	540	2,4,1	1,2,0	0,4,0	7,2,8	174	130	0.000844807	0.0270659	0.599,0.599,1.0	0.0,0.599,0.0	0.533
6120	ENSG00000021762.19	OSBPL5	chr11	-	3165215	3165300	3165222	3165300	3129012	3129169	6120	11,9,11	0,0,0	15,8,0	0,4,3	136	130	0.000859159	0.0271363	1.0,1.0,1.0	1.0,0.657,0.0	0.448
2729	ENSG00000137074.18	APTX	chr9	-	33001515	33001612	33001566	33001612	32989758	32989895	2729	11,2,0	8,8,5	2,0,0	7,3,14	180	130	0.000883161	0.02766	0.498,0.153,0.0	0.171,0.0,0.0	0.16
2494	ENSG00000167280.16	ENGASE	chr17	+	79081897	79082877	79081897	79082063	79083019	79083123	2494	1,16,0	12,8,15	0,0,1	6,10,13	260	130	0.000904623	0.0280961	0.04,0.5,0.0	0.0,0.0,0.037	0.168
422	ENSG00000223959.8	AFG3L1P	chr16	+	89984530	89984617	89984530	89984599	89988851	89988951	422	8,18,15	7,1,4	6,3,1	11,3,5	147	130	0.00100859	0.0305612	0.503,0.941,0.768	0.325,0.469,0.15	0.423
5598	ENSG00000197256.10	KANK2	chr19	-	11195555	11195820	11195621	11195820	11194474	11194590	5598	75,59,70	54,60,47	97,99,73	49,39,30	195	130	0.00106181	0.031659	0.481,0.396,0.498	0.569,0.629,0.619	-0.147
4610	ENSG00000017260.19	ATP2C1	chr3	+	131001219	131001344	131001219	131001314	131016151	131016684	4610	45,68,48	10,3,5	48,57,53	12,20,15	159	130	0.00114011	0.0337239	0.786,0.949,0.887	0.766,0.7,0.743	0.138
3719	ENSG00000185909.14	KLHDC8B	chr3	+	49172635	49173145	49172635	49172801	49174238	49174403	3719	34,43,42	5,12,0	38,34,24	0,2,1	260	130	0.0012352	0.0358077	0.773,0.642,1.0	1.0,0.895,0.923	-0.134
5895	ENSG00000104907.12	TRMT1	chr19	-	13112895	13113011	13112908	13113011	13110157	13110306	5895	11,20,34	3,5,2	33,15,6	0,2,0	142	130	0.00125152	0.0358186	0.77,0.785,0.94	1.0,0.873,1.0	-0.126
1133	ENSG00000070047.11	PHRF1	chr11	+	581491	581606	581491	581597	581964	582081	1133	15,19,25	0,0,0	26,17,18	0,0,9	138	130	0.00127161	0.0359038	1.0,1.0,1.0	1.0,1.0,0.653	0.116
2029	ENSG00000188878.19	FBF1	chr17	-	75920006	75920429	75920273	75920429	75919667	75919874	2029	32,19,34	0,0,0	26,22,27	6,0,1	260	130	0.00130957	0.0360316	1.0,1.0,1.0	0.684,1.0,0.931	0.128
73	ENSG00000230590.9	FTX	chrX	-	74280376	74280494	74280393	74280494	74274341	74274410	73	0,5,2	6,7,4	0,0,1	2,9,2	146	130	0.0013138	0.0360316	0.0,0.389,0.308	0.0,0.0,0.308	0.13
2363	ENSG00000101311.15	FERMT1	chr20	-	6119403	6119572	6119420	6119572	6115810	6116044	2363	17,28,16	2,0,0	18,5,12	0,1,7	146	130	0.00131292	0.0360316	0.883,1.0,1.0	1.0,0.817,0.604	0.154
1744	ENSG00000146733.13	PSPH	chr7	-	56051137	56051467	56051313	56051467	56033960	56034103	1744	26,16,29	0,3,4	21,16,34	1,0,0	260	130	0.00135205	0.0367817	1.0,0.727,0.784	0.913,1.0,1.0	-0.134
76	ENSG00000204410.14	MSH5	chr6	+	31761817	31761955	31761817	31761865	31762111	31762185	76	54,64,67	11,17,10	62,43,65	4,4,5	219	130	0.00144252	0.0381295	0.745,0.691,0.799	0.902,0.865,0.885	-0.139
3734	ENSG00000142541.16	RPL13A	chr19	+	49489849	49489922	49489849	49489912	49490474	49490576	3734	6,6,10	4,5,1	11,13,9	2,1,0	139	130	0.0016815	0.0429243	0.584,0.529,0.903	0.837,0.924,1.0	-0.248
1369	ENSG00000104529.17	EEF1D	chr8	-	143593874	143594071	143593892	143594071	143586728	143586852	1369	2,2,2	3,1,13	1,0,0	5,1,6	147	130	0.00167785	0.0429243	0.371,0.639,0.12	0.15,0.0,0.0	0.327
3237	ENSG00000132323.8	ILKAP	chr2	-	238189858	238189972	238189862	238189972	238188130	238188257	3237	7,2,3	4,2,3	1,2,0	6,4,1	133	130	0.00166474	0.0429243	0.631,0.494,0.494	0.14,0.328,0.0	0.384
2225	ENSG00000228624.7	HDAC2-AS2	chr6	+	113991892	113992187	113991892	113992014	113993342	113993487	2225	2,0,1	2,1,3	2,3,1	3,0,0	260	130	0.00190853	0.0473912	0.333,0.0,0.143	0.25,1.0,1.0	-0.591
1478	ENSG00000099991.17	CABIN1	chr22	+	24098013	24098192	24098013	24098105	24113565	24113748	1478	72,51,60	7,4,4	69,68,62	10,13,19	216	130	0.00192006	0.0473912	0.861,0.885,0.9	0.806,0.759,0.663	0.139
4253	ENSG00000123219.12	CENPK	chr5	-	65561462	65561564	65561496	65561564	65554796	65554898	4253	17,28,13	3,0,0	14,14,11	1,2,7	163	130	0.00199389	0.0476361	0.819,1.0,1.0	0.918,0.848,0.556	0.166
4034	ENSG00000118513.18	MYB	chr6	+	135194355	135194460	135194355	135194451	135195747	135195917	4034	5,13,5	0,3,3	2,10,3	0,0,0	138	130	0.00222758	0.0525454	1.0,0.803,0.611	1.0,1.0,1.0	-0.195
2209	ENSG00000110514.19	MADD	chr11	+	47284940	47285194	47284940	47285065	47285450	47285590	2209	39,25,28	41,16,17	0,14,22	36,26,17	258	130	0.00231585	0.0539447	0.324,0.44,0.454	0.0,0.213,0.395	0.203
5317	ENSG00000048991.16	R3HDM1	chr2	+	135641535	135641790	135641535	135641604	135645378	135645527	5317	72,70,70	29,30,36	75,70,81	19,22,0	260	130	0.00236526	0.0540802	0.554,0.538,0.493	0.664,0.614,1.0	-0.231
2768	ENSG00000155957.17	TMBIM4	chr12	-	66168914	66169353	66169289	66169353	66153339	66153448	2768	0,4,3	6,2,0	0,1,0	1,10,3	260	130	0.00239421	0.0540802	0.0,0.5,1.0	0.0,0.048,0.0	0.484
5100	ENSG00000188493.14	C19orf54	chr19	-	40742398	40742770	40742576	40742770	40740855	40741439	5100	1,2,0	2,0,1	13,9,4	0,1,0	260	130	0.00279776	0.0606235	0.2,1.0,0.0	1.0,0.818,1.0	-0.539
1383	ENSG00000128805.14	ARHGAP22	chr10	-	48479587	48479764	48479635	48479764	48459683	48459891	1383	5,7,2	8,7,1	2,1,2	0,1,1	177	130	0.0027799	0.0606235	0.315,0.423,0.595	1.0,0.423,0.595	-0.228
1748	ENSG00000068137.14	PLEKHH3	chr17	-	42669917	42670376	42669942	42670376	42669429	42669621	1748	30,37,22	9,4,4	14,31,36	9,12,20	154	130	0.00285513	0.061509	0.738,0.886,0.823	0.568,0.686,0.603	0.197
640	ENSG00000162923.15	WDR26	chr1	-	224431476	224431581	224431524	224431581	224424517	224424654	640	59,38,65	78,85,76	60,46,75	60,33,59	177	130	0.00301238	0.0645238	0.357,0.247,0.386	0.423,0.506,0.483	-0.141
79	ENSG00000012048.21	BRCA1	chr17	-	43125270	43125370	43125276	43125370	43124016	43124115	79	7,12,8	4,7,7	7,2,3	7,16,11	135	130	0.00308178	0.0656332	0.628,0.623,0.524	0.491,0.107,0.208	0.323
4775	ENSG00000010361.13	FUZ	chr19	-	49812614	49812736	49812637	49812736	49811630	49811699	4775	1,9,8	4,4,4	10,17,1	1,3,0	152	130	0.00322533	0.0679142	0.176,0.658,0.631	0.895,0.829,1.0	-0.42
2577	ENSG00000155508.13	CNOT8	chr5	+	154858638	154858816	154858638	154858801	154865191	154865385	2577	1,3,3	6,0,1	1,3,5	0,1,0	144	130	0.00338421	0.070072	0.131,1.0,0.73	1.0,0.73,1.0	-0.29
541	ENSG00000216937.13	CCDC7	chr10	+	32446139	32446631	32446139	32446397	32451591	32451921	541	1,8,6	13,8,7	1,0,1	2,1,3	260	130	0.00369906	0.075724	0.037,0.333,0.3	0.2,0.0,0.143	0.109
2813	ENSG00000239382.10	ALKBH6	chr19	-	36013000	36013089	36013020	36013089	36010893	36011065	2813	6,5,12	0,0,0	8,7,1	0,8,0	149	130	0.00396241	0.0793974	1.0,1.0,1.0	1.0,0.433,1.0	0.189
4082	ENSG00000163138.18	PACRGL	chr4	+	20700458	20700787	20700458	20700747	20704465	20704533	4082	14,23,27	5,0,2	20,6,26	1,0,0	169	130	0.00412894	0.0818541	0.683,1.0,0.912	0.939,1.0,1.0	-0.115
4974	ENSG00000177675.8	CD163L1	chr12	-	7433343	7433694	7433373	7433694	7432415	7432736	4974	0,0,1	2,2,3	0,3,1	6,0,0	159	130	0.00421047	0.0825916	0.0,0.0,0.214	0.0,1.0,1.0	-0.595
5930	ENSG00000284954.1	AL662884.3	chr6	-	32153736	32153836	32153765	32153836	32152801	32153172	5930	26,4,27	0,5,3	27,22,22	1,0,1	158	130	0.00418906	0.0825916	1.0,0.397,0.881	0.957,1.0,0.948	-0.209
3567	ENSG00000165801.9	ARHGEF40	chr14	+	21075331	21075765	21075331	21075499	21076359	21076456	3567	34,33,22	0,0,0	26,34,22	0,0,7	260	130	0.00426872	0.083296	1.0,1.0,1.0	1.0,1.0,0.611	0.13
1825	ENSG00000187187.13	ZNF546	chr19	+	39998247	39998410	39998247	39998332	40006095	40006182	1825	0,0,0	1,11,6	0,4,4	7,13,0	207	130	0.00447864	0.0864865	0.0,0.0,0.0	0.0,0.162,1.0	-0.387
4522	ENSG00000164967.9	RPP25L	chr9	-	34611859	34612104	34612063	34612104	34610485	34611332	4522	23,34,36	18,28,13	43,43,29	0,8,15	260	130	0.00472595	0.0894093	0.39,0.378,0.581	1.0,0.729,0.492	-0.291
4787	ENSG00000117308.14	GALE	chr1	-	23796508	23796782	23796696	23796782	23796150	23796265	4787	95,101,90	6,0,8	106,83,86	15,5,14	260	130	0.00495648	0.092364	0.888,1.0,0.849	0.779,0.892,0.754	0.104
5105	ENSG00000188493.14	C19orf54	chr19	-	40742514	40742770	40742576	40742770	40742072	40742189	5105	9,5,10	5,0,2	6,4,7	6,9,6	191	130	0.00504203	0.0932446	0.551,1.0,0.773	0.405,0.232,0.443	0.415
3502	ENSG00000168488.18	ATXN2L	chr16	+	28835932	28836485	28835932	28836122	28836727	28837237	3502	34,31,32	0,23,0	37,38,39	15,16,17	260	130	0.00523818	0.0961709	1.0,0.403,1.0	0.552,0.543,0.534	0.258
3295	ENSG00000171163.15	ZNF692	chr1	-	248856287	248856422	248856372	248856422	248855557	248855946	3295	56,45,47	4,5,13	41,27,54	0,0,6	214	130	0.0053074	0.0969642	0.895,0.845,0.687	1.0,1.0,0.845	-0.139
5208	ENSG00000151746.13	BICD1	chr12	+	32337498	32337816	32337498	32337706	32338785	32338979	5208	7,2,3	1,4,2	1,1,3	19,2,3	239	130	0.0054405	0.0986276	0.792,0.214,0.449	0.028,0.214,0.352	0.287
1780	ENSG00000100209.9	HSCB	chr22	+	28744614	28744709	28744614	28744704	28745863	28746008	1780	36,30,42	75,98,67	59,31,37	53,37,59	134	130	0.00554011	0.0997488	0.318,0.229,0.378	0.519,0.448,0.378	-0.14
4790	ENSG00000158805.11	ZNF276	chr16	+	89727278	89727357	89727278	89727325	89729234	89729318	4790	5,36,19	4,22,3	23,16,15	27,17,30	161	130	0.00567511	0.100519	0.502,0.569,0.836	0.408,0.432,0.288	0.26
2320	ENSG00000104957.13	CCDC130	chr19	+	13731759	13731950	13731759	13731931	13732174	13732285	2320	19,15,4	2,1,0	10,14,7	0,11,2	148	130	0.00583549	0.101671	0.893,0.929,1.0	1.0,0.528,0.755	0.18
1156	ENSG00000178821.12	TMEM52	chr1	-	1918892	1919088	1919044	1919088	1918252	1918431	1156	4,3,9	2,3,0	3,3,6	2,0,0	260	130	0.00622764	0.106575	0.5,0.333,1.0	0.429,1.0,1.0	-0.199
577	ENSG00000168610.14	STAT3	chr17	-	42322281	42322494	42322284	42322494	42317181	42317224	577	110,84,84	24,38,32	106,73,81	9,15,22	132	130	0.00623381	0.106575	0.819,0.685,0.721	0.921,0.827,0.784	-0.102
2771	ENSG00000104852.14	SNRNP70	chr19	+	49102113	49102185	49102113	49102173	49104633	49104735	2771	2,1,0	4,5,5	7,0,8	9,1,3	141	130	0.00695181	0.114643	0.316,0.156,0.0	0.418,0.0,0.711	-0.219
3073	ENSG00000126214.21	KLC1	chr14	+	103679383	103679545	103679383	103679518	103700654	103700727	3073	28,45,41	12,56,22	37,22,27	60,31,40	156	130	0.00730664	0.119964	0.66,0.401,0.608	0.339,0.372,0.36	0.199
6306	ENSG00000148950.10	IMMP1L	chr11	-	31469739	31469797	31469757	31469797	31463171	31463305	6306	11,8,6	3,3,1	8,8,3	6,7,6	147	130	0.00748105	0.121755	0.764,0.702,0.841	0.541,0.503,0.307	0.319
5082	ENSG00000111203.12	ITFG2	chr12	+	2823769	2824013	2823769	2823943	2824089	2824252	5082	6,1,12	34,58,17	3,2,0	36,16,32	199	130	0.00754967	0.122331	0.103,0.011,0.316	0.052,0.075,0.0	0.101
1977	ENSG00000170325.14	PRDM10	chr11	-	129912084	129912225	129912123	129912225	129910475	129910656	1977	17,24,21	17,1,3	28,24,32	1,1,3	168	130	0.00873506	0.137365	0.436,0.949,0.844	0.956,0.949,0.892	-0.189
6338	ENSG00000168385.17	SEPT2	chr2	+	241316421	241316555	241316421	241316540	241317498	241317599	6338	4,3,5	1,3,9	0,0,5	7,8,6	144	130	0.00886292	0.13879	0.783,0.474,0.334	0.0,0.0,0.429	0.387
5203	ENSG00000173559.12	NABP1	chr2	+	191678135	191678705	191678135	191678241	191678989	191679128	5203	35,53,58	37,48,29	51,45,54	23,12,25	260	130	0.0092414	0.143511	0.321,0.356,0.5	0.526,0.652,0.519	-0.173
6498	ENSG00000166845.14	C18orf54	chr18	+	54361642	54362431	54361642	54361948	54362770	54362921	6498	11,8,3	0,6,0	14,3,2	4,3,10	260	130	0.00960733	0.146149	1.0,0.4,1.0	0.636,0.333,0.091	0.447
2997	ENSG00000253710.3	ALG11	chr13	+	52012410	52012574	52012410	52012462	52018912	52019143	2997	1,0,0	7,12,3	0,3,3	1,0,7	241	130	0.0102726	0.154379	0.072,0.0,0.0	0.0,1.0,0.188	-0.372
4911	ENSG00000112739.16	PRPF4B	chr6	+	4060412	4060686	4060412	4060644	4061014	4061147	4911	18,25,13	2,12,13	20,16,9	4,1,1	171	130	0.0109737	0.163263	0.872,0.613,0.432	0.792,0.924,0.872	-0.224
2410	ENSG00000111325.16	OGFOD2	chr12	+	122976870	122977166	122976870	122976963	122978324	122978569	2410	15,19,13	4,7,0	9,5,9	4,9,6	260	130	0.0111499	0.164392	0.652,0.576,1.0	0.529,0.217,0.429	0.351
4252	ENSG00000123219.12	CENPK	chr5	-	65561462	65561564	65561496	65561564	65552492	65552549	4252	10,12,12	16,14,2	22,16,19	4,3,5	163	130	0.0112549	0.164625	0.333,0.406,0.827	0.814,0.81,0.752	-0.27
4947	ENSG00000157353.16	FUK	chr16	+	70466881	70467471	70466881	70466954	70467885	70467966	4947	2,14,14	0,1,0	6,15,11	0,4,1	260	130	0.011562	0.167021	1.0,0.875,1.0	1.0,0.652,0.846	0.126
2082	ENSG00000186376.14	ZNF75D	chrX	-	135341767	135344087	135343260	135344087	135295767	135296039	2082	2,5,2	7,1,2	5,6,7	0,5,0	260	130	0.0125007	0.175151	0.125,0.714,0.333	1.0,0.375,1.0	-0.401
6203	ENSG00000148680.15	HTR7	chr10	-	90748833	90749594	90748838	90749594	90740822	90742528	6203	2,5,7	5,3,0	1,1,3	7,3,4	134	130	0.0124847	0.175151	0.28,0.618,1.0	0.122,0.244,0.421	0.37
6496	ENSG00000166845.14	C18orf54	chr18	+	54361642	54361948	54361642	54361891	54362770	54362921	6496	0,6,0	17,20,18	4,3,10	0,21,19	186	130	0.0128694	0.178971	0.0,0.173,0.0	1.0,0.091,0.269	-0.396
390	ENSG00000008517.16	IL32	chr16	+	3067376	3067613	3067376	3067415	3067983	3068010	390	35,37,36	9,18,6	45,37,51	3,9,3	260	130	0.0131416	0.181403	0.66,0.507,0.75	0.882,0.673,0.895	-0.178
3925	ENSG00000048052.21	HDAC9	chr7	+	18495745	18496023	18495745	18495854	18496261	18496324	3925	1,3,0	2,0,2	4,1,1	0,3,0	260	130	0.0137946	0.187014	0.2,1.0,0.0	1.0,0.143,1.0	-0.314
6086	ENSG00000140416.20	TPM1	chr15	+	63064063	63064190	63064063	63064142	63065895	63066093	6086	11,17,23	17,12,20	30,36,22	15,9,13	177	130	0.0136878	0.187014	0.322,0.51,0.458	0.595,0.746,0.554	-0.202
5346	ENSG00000148737.16	TCF7L2	chr10	+	113143922	113144025	113143922	113144013	113146010	113146097	5346	36,33,26	0,8,3	42,30,51	20,7,8	141	130	0.0137152	0.187014	1.0,0.792,0.889	0.659,0.798,0.855	0.123
4164	ENSG00000197062.11	ZSCAN26	chr6	+	28271853	28272336	28271853	28271934	28272669	28272787	4164	32,34,26	0,0,15	20,20,29	9,4,10	260	130	0.0139829	0.187803	1.0,1.0,0.464	0.526,0.714,0.592	0.211
6072	ENSG00000127054.20	INTS11	chr1	-	1323146	1323287	1323180	1323287	1320995	1321093	6072	2,0,3	1,5,1	0,1,3	2,0,0	163	130	0.0151007	0.200286	0.615,0.0,0.705	0.0,1.0,1.0	-0.227
3431	ENSG00000166004.14	CEP295	chr11	+	93695496	93695673	93695496	93695634	93696319	93696417	3431	21,26,6	0,0,0	8,1,17	0,10,0	168	130	0.0155634	0.20318	1.0,1.0,1.0	1.0,0.072,1.0	0.309
5089	ENSG00000132122.11	SPATA6	chr1	-	48355669	48355769	48355717	48355769	48305786	48305878	5089	12,20,13	25,13,13	9,11,19	5,0,10	177	130	0.0157218	0.203357	0.261,0.531,0.423	0.569,1.0,0.583	-0.312
5612	ENSG00000161999.11	JMJD8	chr16	-	683860	684155	683909	684155	683684	683781	5612	98,92,91	9,14,7	73,69,83	13,26,10	178	130	0.0157688	0.203357	0.888,0.828,0.905	0.804,0.66,0.858	0.1
4358	ENSG00000125458.6	NT5C	chr17	-	75130964	75131281	75131180	75131281	75130752	75130867	4358	22,23,18	11,24,10	32,49,24	12,2,12	260	130	0.0161966	0.20708	0.5,0.324,0.474	0.571,0.925,0.5	-0.233
1454	ENSG00000182199.10	SHMT2	chr12	+	57230359	57230660	57230359	57230462	57230802	57231000	1454	4,2,7	4,3,3	1,1,2	1,0,1	260	130	0.0175653	0.21895	0.333,0.25,0.538	0.333,1.0,0.5	-0.237
5546	ENSG00000163378.13	EOGT	chr3	-	68988505	68989017	68988924	68989017	68988294	68988381	5546	30,24,12	1,0,0	23,17,21	1,2,2	260	130	0.0179639	0.220962	0.938,1.0,1.0	0.92,0.81,0.84	0.123
1503	ENSG00000226383.6	LINC01876	chr2	-	156024469	156024576	156024484	156024576	156022671	156022817	1503	4,1,2	8,8,6	3,1,1	2,0,1	144	130	0.0180727	0.221569	0.311,0.101,0.231	0.575,1.0,0.474	-0.469
3681	ENSG00000145979.17	TBC1D7	chr6	-	13328295	13328531	13328455	13328531	13326786	13326963	3681	7,0,0	4,12,16	0,6,5	4,0,1	260	130	0.0190187	0.230139	0.467,0.0,0.0	0.0,1.0,0.714	-0.416
4446	ENSG00000051825.14	MPHOSPH9	chr12	-	123227462	123227616	123227545	123227616	123223037	123223127	4446	18,10,14	0,3,2	17,26,30	0,0,1	212	130	0.019367	0.231672	1.0,0.671,0.811	1.0,1.0,0.948	-0.155
858	ENSG00000158106.13	RHPN1	chr8	+	143379828	143380175	143379828	143379985	143380588	143380783	858	14,42,6	0,0,0	9,16,21	0,3,2	260	130	0.0196468	0.233196	1.0,1.0,1.0	1.0,0.727,0.84	0.144
5524	ENSG00000100284.20	TOM1	chr22	+	35346929	35346972	35346929	35346969	35347054	35347992	5524	1,3,12	42,26,44	17,4,13	38,31,36	132	130	0.0212023	0.244172	0.023,0.102,0.212	0.306,0.113,0.262	-0.115
5066	ENSG00000177082.12	WDR73	chr15	-	84654226	84654280	84654233	84654280	84653631	84653699	5066	1,6,8	6,18,12	7,8,6	1,11,5	136	130	0.0218542	0.248256	0.137,0.242,0.389	0.87,0.41,0.534	-0.349
3689	ENSG00000140332.15	TLE3	chr15	-	70057458	70057658	70057473	70057658	70056297	70056374	3689	6,8,8	20,28,27	16,7,17	14,23,20	144	130	0.0217387	0.248256	0.213,0.205,0.211	0.508,0.216,0.434	-0.176
2860	ENSG00000150455.13	TIRAP	chr11	+	126289664	126289833	126289664	126289817	126290461	126290585	2860	1,2,3	0,0,5	6,0,0	0,1,3	145	130	0.0218932	0.248256	1.0,1.0,0.35	1.0,0.0,0.0	0.45
1205	ENSG00000116044.15	NFE2L2	chr2	-	177263402	177263800	177263528	177263800	177234004	177234271	1205	18,25,8	2,1,2	18,9,31	0,0,0	255	130	0.0228999	0.256301	0.821,0.927,0.671	1.0,1.0,1.0	-0.194
928	ENSG00000115282.19	TTC31	chr2	+	74491480	74491672	74491480	74491666	74492003	74492055	928	17,12,24	6,11,13	18,9,4	15,14,12	135	130	0.0244067	0.269619	0.732,0.512,0.64	0.536,0.382,0.243	0.241
1564	ENSG00000058673.16	ZC3H11A	chr1	+	203796292	203796601	203796292	203796496	203801574	203801628	1564	13,15,13	22,26,24	6,5,3	23,18,9	234	130	0.0252151	0.276402	0.247,0.243,0.231	0.127,0.134,0.156	0.101
3814	ENSG00000047849.21	MAP4	chr3	-	47870812	47871105	47870857	47871105	47857430	47857512	3814	31,62,29	16,21,18	41,30,31	9,8,8	174	130	0.0253574	0.277029	0.591,0.688,0.546	0.773,0.737,0.743	-0.143
704	ENSG00000137309.19	HMGA1	chr6	+	34240736	34240915	34240736	34240882	34243467	34243518	704	2,2,0	0,3,2	2,1,5	0,3,0	162	130	0.026161	0.282615	1.0,0.349,0.0	1.0,0.211,1.0	-0.287
693	ENSG00000077152.10	UBE2T	chr1	-	202335641	202335818	202335645	202335818	202333449	202333555	693	4,0,0	12,3,9	3,2,3	7,5,3	133	130	0.0269134	0.286818	0.246,0.0,0.0	0.295,0.281,0.494	-0.275
3308	ENSG00000154188.9	ANGPT1	chr8	-	107321895	107322128	107321898	107322128	107303239	107303367	3308	10,18,18	4,2,8	18,11,18	12,11,10	132	130	0.0271155	0.286818	0.711,0.899,0.689	0.596,0.496,0.639	0.189
2269	ENSG00000164180.13	TMEM161B	chr5	-	88268720	88268848	88268787	88268848	88228444	88228528	2269	12,23,17	0,0,0	8,7,0	0,0,5	196	130	0.0272427	0.286818	1.0,1.0,1.0	1.0,1.0,0.0	0.333
5472	ENSG00000241837.6	ATP5PO	chr21	-	33915135	33915724	33915651	33915724	33914449	33914500	5472	1,3,2	7,0,0	0,1,3	2,2,2	260	130	0.0271894	0.286818	0.067,1.0,1.0	0.0,0.2,0.429	0.479
6344	ENSG00000173230.15	GOLGB1	chr3	-	121730847	121730973	121730875	121730973	121729864	121730017	6344	3,8,14	32,31,17	0,5,1	23,11,16	157	130	0.0274573	0.287526	0.072,0.176,0.405	0.0,0.273,0.049	0.11
2253	ENSG00000284770.1	TBCE	chr1	+	235367412	235367552	235367412	235367504	235380018	235380149	2253	0,0,0	19,25,29	0,0,7	23,44,9	177	130	0.0298812	0.304282	0.0,0.0,0.0	0.0,0.0,0.364	-0.121
5638	ENSG00000057935.13	MTA3	chr2	+	42708873	42709096	42708873	42709014	42718987	42719074	5638	12,12,15	0,2,0	10,14,14	2,2,1	211	130	0.0311223	0.311839	1.0,0.787,1.0	0.755,0.812,0.896	0.108
6430	ENSG00000071462.11	BUD23	chr7	+	73683766	73683923	73683766	73683901	73686635	73686731	6430	4,1,9	26,32,42	2,12,7	16,29,17	151	130	0.0316569	0.315468	0.117,0.026,0.156	0.097,0.263,0.262	-0.108
681	ENSG00000285756.1	BX890604.2	chrX	-	3866921	3867806	3866949	3867806	3865042	3865142	681	4,2,3	2,7,10	4,4,6	3,4,0	157	130	0.0320761	0.318511	0.624,0.191,0.199	0.525,0.453,1.0	-0.321
625	ENSG00000165195.15	PIGA	chrX	-	15331589	15331992	15331873	15331992	15325913	15326046	625	5,11,3	24,15,32	8,5,11	15,7,15	260	130	0.0329475	0.323998	0.094,0.268,0.045	0.211,0.263,0.268	-0.112
4076	ENSG00000163138.18	PACRGL	chr4	+	20700457	20700747	20700457	20700611	20704465	20704533	4076	5,0,2	15,29,1	1,0,0	6,9,12	260	130	0.0330457	0.324109	0.143,0.0,0.5	0.077,0.0,0.0	0.189
4532	ENSG00000242294.6	STAG3L5P	chr7	+	100336124	100336337	100336124	100336220	100338178	100338264	4532	78131143	24,27,22	95,71,72	28,32,21	246	130	0.0348056	0.334331	0.632,0.719,0.775	0.642,0.54,0.644	0.1
3726	ENSG00000110717.12	NDUFS8	chr11	+	68030742	68030961	68030742	68030877	68032151	68032209	3726	36,19,2	16,10,28	6,11,0	27,17,19	213	130	0.0347722	0.334331	0.579,0.537,0.042	0.119,0.283,0.0	0.252
1886	ENSG00000197037.10	ZSCAN25	chr7	+	99616947	99617016	99616947	99616989	99618524	99618651	1886	0,6,17	3,1,0	6,8,9	0,0,0	156	130	0.0350726	0.335343	0.0,0.833,1.0	1.0,1.0,1.0	-0.389
4847	ENSG00000083168.10	KAT6A	chr8	-	42049575	42049707	42049619	42049707	42048377	42049302	4847	14,10,13	2,2,0	15,1,13	0,9,5	173	130	0.0357675	0.338624	0.84,0.79,1.0	1.0,0.077,0.661	0.297
6408	ENSG00000159917.16	ZNF235	chr19	-	44298807	44298903	44298819	44298903	44236109	44236729	6408	1,5,3	0,4,0	3,1,2	3,3,1	141	130	0.0362924	0.341415	1.0,0.535,1.0	0.48,0.235,0.648	0.391
4969	ENSG00000163702.19	IL17RC	chr3	+	9923880	9924137	9923880	9924020	9924231	9924291	4969	0,0,10	18,25,29	7,6,8	37,31,0	246	130	0.0386343	0.359975	0.0,0.0,0.154	0.091,0.093,1.0	-0.343
2031	ENSG00000164609.9	SLU7	chr5	-	160418595	160419081	160419022	160419081	160417111	160417241	2031	0,3,5	4,0,5	1,0,0	0,1,1	260	130	0.0393215	0.360964	0.0,1.0,0.333	1.0,0.0,0.0	0.111
5533	ENSG00000164683.16	HEY1	chr8	-	79766996	79767092	79767008	79767092	79766650	79766732	5533	0,5,0	8,7,1	0,0,0	2,1,2	141	130	0.0392188	0.360964	0.0,0.397,0.0	0.0,0.0,0.0	0.132
5614	ENSG00000161999.11	JMJD8	chr16	-	683909	684155	684065	684155	683684	683781	5614	11,17,11	0,0,0	14,29,10	5,0,0	260	130	0.0395021	0.36173	1.0,1.0,1.0	0.583,1.0,1.0	0.139
6466	ENSG00000061656.9	SPAG4	chr20	+	35618449	35618720	35618449	35618475	35619194	35619310	6466	8,4,6	1,3,0	1,1,2	3,2,0	260	130	0.039635	0.362058	0.8,0.4,1.0	0.143,0.2,1.0	0.286
2502	ENSG00000177542.10	SLC25A22	chr11	-	794452	794513	794469	794513	793528	793619	2502	17,6,16	0,2,4	20,13,17	1,0,1	146	130	0.0402173	0.366479	1.0,0.728,0.781	0.947,1.0,0.938	-0.125
915	ENSG00000115234.10	SNX17	chr2	+	27371268	27371468	27371268	27371343	27373039	27373113	915	10,12,6	0,0,0	4,7,4	0,2,2	254	130	0.0414012	0.37452	1.0,1.0,1.0	1.0,0.642,0.506	0.284
5998	ENSG00000088970.15	KIZ	chr20	+	21205490	21205584	21205490	21205530	21214534	21214700	5998	6,12,6	5,5,10	6,4,4	0,7,0	183	130	0.042656	0.381244	0.46,0.63,0.299	1.0,0.289,1.0	-0.3
3061	ENSG00000125434.10	SLC25A35	chr17	-	8290602	8290678	8290614	8290678	8289853	8289984	3061	4,6,4	1,0,1	3,4,1	0,13,0	141	130	0.0460173	0.405453	0.787,1.0,0.787	1.0,0.221,1.0	0.118
3178	ENSG00000183077.15	AFMID	chr17	+	78205602	78205753	78205602	78205738	78205945	78206050	3178	6,0,0	2,5,4	1,0,0	6,4,1	144	130	0.0464362	0.408178	0.73,0.0,0.0	0.131,0.0,0.0	0.2
5911	ENSG00000129071.9	MBD4	chr3	-	129436442	129437308	129436460	129437308	129434061	129434136	5911	41,36,20	51,52,49	14,19,38	55,55,69	147	130	0.0469258	0.410546	0.416,0.38,0.265	0.184,0.234,0.328	0.105
621	ENSG00000165195.15	PIGA	chrX	-	15331215	15331992	15331589	15331992	15325913	15326046	621	34,21,34	4,10,1	20,22,15	8,5,11	260	130	0.0468548	0.410546	0.81,0.512,0.944	0.556,0.688,0.405	0.206
4274	ENSG00000170892.10	TSEN34	chr19	+	54190267	54190450	54190267	54190371	54191360	54191607	4274	32,56,54	6,12,12	35,22,33	7,1,2	208	130	0.0476758	0.414191	0.769,0.745,0.738	0.758,0.932,0.912	-0.117

## Sheet: MXE.MATS.JC
ID	GeneID	geneSymbol	chr	strand	1stExonStart_0base	1stExonEnd	2ndExonStart_0base	2ndExonEnd	upstreamES	upstreamEE	downstreamES	downstreamEE	ID	IJC_SAMPLE_1	SJC_SAMPLE_1	IJC_SAMPLE_2	SJC_SAMPLE_2	IncFormLen	SkipFormLen	PValue	FDR	IncLevel1	IncLevel2	IncLevelDifference
5180	ENSG00000067225.17	PKM	chr15	-	72202453	72202620	72203021	72203188	72200473	72200655	72206727	72206880	5180	158161650015846	123171318312524	267239278	399753271034305	260	260	0	0	0.562,0.556,0.559	0.007,0.007,0.008	0.552
3875	ENSG00000121774.17	KHDRBS1	chr1	+	32036909	32037043	32039514	32039573	32033187	32033334	32042526	32042624	3875	9331033984	283366348	433536213867	589524552	260	188	0	0	0.704,0.671,0.672	0.842,0.833,0.835	-0.154
5358	ENSG00000127603.25	MACF1	chr1	+	39437776	39438008	39439273	39439500	39436481	39436490	39441002	39441125	5358	0,150,48	265297274	0,0,0	276259190	260	260	1.9762e-14	6.39695e-11	0.0,0.336,0.149	0.0,0.0,0.0	0.162
8038	ENSG00000099783.11	HNRNPM	chr19	+	8465323	8465362	8465479	8465515	8463592	8463686	8466234	8466388	8038	149,55,92	219184213	54,1,1	211182179	168	165	8.46323e-13	2.05466e-09	0.401,0.227,0.298	0.201,0.005,0.005	0.238
8385	ENSG00000147082.17	CCNB3	chrX	+	50347625	50347775	50351240	50351371	50346651	50346807	50351606	50351716	8385	1,6,3	0,0,1	4,1,0	11,7,1	260	260	4.75245e-09	7.69184e-06	1.0,1.0,0.75	0.267,0.125,0.0	0.786
1173	ENSG00000126467.10	TSKS	chr19	-	49740058	49740183	49741884	49742020	49739754	49739932	49744230	49744404	1173	1,2,4	1,4,4	9,3,1	0,0,0	260	254	6.00393e-09	8.32917e-06	0.494,0.328,0.494	1.0,1.0,1.0	-0.561
6758	ENSG00000090006.17	LTBP4	chr19	+	40619346	40619493	40622400	40622667	40614314	40614446	40622949	40623021	6758	6,206,13	370423351	161,98,187	352273309	260	260	1.59611e-08	1.91837e-05	0.016,0.328,0.036	0.314,0.264,0.377	-0.192
4817	ENSG00000141013.16	GAS8	chr16	+	90020829	90020911	90022046	90022206	90019628	90019768	90027635	90027722	4817	1,0,0	1,7,1	3,2,2	0,0,2	211	260	1.77791e-08	1.91837e-05	0.552,0.0,0.0	1.0,1.0,0.552	-0.667
3601	ENSG00000146872.17	TLK2	chr17	+	62523133	62523177	62536169	62536337	62522203	62522273	62552301	62552339	3601	31,27,25	16,75,3	25,31,34	1,1,0	173	260	2.07177e-08	2.01189e-05	0.744,0.351,0.926	0.974,0.979,1.0	-0.311
9359	ENSG00000079974.17	RABL2B	chr22	-	50769904	50770016	50775771	50775851	50769454	50769552	50776669	50776749	9359	40,26,30	3,2,9	31,16,15	25,14,14	209	241	6.70446e-08	5.91882e-05	0.939,0.937,0.794	0.588,0.569,0.553	0.32
5631	ENSG00000183077.15	AFMID	chr17	+	78202702	78202751	78205945	78206050	78190969	78191060	78206910	78207187	5631	23,14,0	81,82,79	4,0,0	140,76,70	178	234	9.53128e-08	7.71319e-05	0.272,0.183,0.0	0.036,0.0,0.0	0.14
3269	ENSG00000154134.14	ROBO3	chr11	+	124877160	124877184	124877284	124877309	124876841	124876932	124877518	124877658	3269	1,2,8	4,2,10	0,0,0	5,3,3	153	154	1.46608e-07	0.000101694	0.201,0.502,0.446	0.0,0.0,0.0	0.383
5823	ENSG00000109805.9	NCAPG	chr4	+	17817260	17817453	17817938	17818088	17815273	17815358	17822982	17823123	5823	196202183	153204187	115132102	192207212	260	260	1.74569e-07	0.000113016	0.562,0.498,0.495	0.375,0.389,0.325	0.155
5136	ENSG00000100429.17	HDAC10	chr22	-	50249102	50249168	50249327	50249516	50248661	50248751	50249634	50249703	5136	5,7,1	2,0,0	0,1,2	2,5,2	260	195	3.10203e-07	0.000167355	0.652,1.0,1.0	0.0,0.13,0.429	0.698
11120	ENSG00000182389.19	CACNB4	chr2	-	151860710	151860820	151870530	151870611	151855223	151855375	151870841	151870861	11120	0,1,0	21,4,10	3,2,11	7,6,6	210	239	3.05521e-07	0.000167355	0.0,0.222,0.0	0.328,0.275,0.676	-0.352
8897	ENSG00000100479.12	POLE2	chr14	-	49646569	49646694	49646993	49647092	49643563	49643670	49647292	49647360	8897	1,5,1	6,1,2	2,2,3	0,0,0	228	254	3.77984e-07	0.00019319	0.157,0.848,0.358	1.0,1.0,1.0	-0.546
3802	ENSG00000101150.17	TPD52L2	chr20	+	63882718	63882820	63889189	63889238	63873667	63873816	63889849	63891545	3802	87,87,91	138193169	66,57,32	265158213	231	178	4.19482e-07	0.00020368	0.327,0.258,0.293	0.161,0.218,0.104	0.132
3758	ENSG00000153310.19	FAM49B	chr8	-	129880375	129880458	129896671	129896854	129879388	129879471	129903311	129903350	3758	0,1,0	15,9,14	4,4,7	7,15,3	260	212	5.65074e-07	0.000261306	0.0,0.083,0.0	0.318,0.179,0.655	-0.356
8475	ENSG00000100325.14	ASCC2	chr22	-	29827476	29827600	29833540	29833614	29825621	29825780	29834488	29834550	8475	0,0,2	5,6,10	3,7,3	2,5,3	203	253	6.32811e-07	0.000279329	0.0,0.0,0.2	0.652,0.636,0.555	-0.548
1461	ENSG00000141447.17	OSBPL1A	chr18	-	24181144	24181279	24196124	24196200	24179737	24179835	24225041	24225198	1461	64,56,44	79,65,72	44,21,33	130,56,123	205	260	8.87079e-07	0.000358934	0.507,0.522,0.437	0.3,0.322,0.254	0.197
4622	ENSG00000151687.14	ANKAR	chr2	+	189728659	189728821	189733106	189733229	189728266	189728420	189737682	189737841	4622	4,2,7	0,0,0	5,4,3	5,7,0	260	252	1.31419e-06	0.000510485	1.0,1.0,1.0	0.492,0.356,1.0	0.384
5367	ENSG00000106714.17	CNTNAP3	chr9	-	39140518	39140638	39149805	39149977	39132931	39133132	39165932	39166076	5367	7,3,6	2,1,5	8,6,8	0,0,0	260	249	1.55527e-06	0.000580892	0.77,0.742,0.535	1.0,1.0,1.0	-0.318
625	ENSG00000228315.11	GUSBP11	chr22	-	23659864	23660000	23683724	23683867	23640307	23640423	23690235	23690356	625	10,3,2	0,0,0	5,2,0	1,5,2	260	260	2.30057e-06	0.000744694	1.0,1.0,1.0	0.833,0.286,0.0	0.627
7098	ENSG00000092820.17	EZR	chr6	-	158787107	158787203	158789287	158789371	158785308	158785583	158818081	158818166	7098	147015511647	116313631109	12281171926	142011881293	213	225	2.94183e-06	0.000921554	0.572,0.546,0.611	0.477,0.51,0.431	0.104
5983	ENSG00000204138.12	PHACTR4	chr1	+	28432930	28433046	28457831	28457859	28407409	28407463	28459084	28459258	5983	1,9,4	19,14,7	11,10,5	2,4,0	245	157	3.74892e-06	0.00113768	0.033,0.292,0.268	0.779,0.616,1.0	-0.601
3759	ENSG00000153310.19	FAM49B	chr8	-	129880375	129880458	129896748	129896854	129879388	129879471	129903311	129903350	3759	0,0,0	15,9,14	2,2,6	7,15,3	235	212	4.50299e-06	0.00124939	0.0,0.0,0.0	0.205,0.107,0.643	-0.318
2769	ENSG00000062716.12	VMP1	chr17	+	59737452	59737543	59738836	59738947	59731420	59731522	59765051	59765138	2769	5,4,3	1,5,10	7,4,2	0,1,0	220	240	4.44215e-06	0.00124939	0.845,0.466,0.247	1.0,0.814,1.0	-0.419
4936	ENSG00000213988.10	ZNF90	chr19	+	20104238	20104365	20105220	20105316	20077993	20078135	20125005	20126166	4936	18,32,27	0,0,1	30,20,8	2,4,7	256	225	5.77579e-06	0.00155802	1.0,1.0,0.96	0.929,0.815,0.501	0.238
6173	ENSG00000250802.7	ZBED3-AS1	chr5	+	77089345	77089403	77098654	77098747	77087486	77087619	77118319	77118521	6173	1,3,3	1,4,4	0,0,1	2,11,8	187	222	6.76015e-06	0.00172758	0.543,0.471,0.471	0.0,0.0,0.129	0.452
2572	ENSG00000112983.17	BRD8	chr5	-	138162053	138162146	138163129	138163344	138160967	138161068	138163586	138163643	2572	6,12,8	4,0,6	4,3,6	0,0,0	260	222	6.74057e-06	0.00172758	0.562,1.0,0.532	1.0,1.0,1.0	-0.302
963	ENSG00000152942.18	RAD17	chr5	+	69372033	69372217	69373829	69374087	69371453	69371557	69374627	69374711	963	3,8,7	56,56,30	0,2,0	35,35,74	260	260	7.33286e-06	0.00182588	0.051,0.125,0.189	0.0,0.054,0.0	0.104
4314	ENSG00000219481.10	NBPF1	chr1	-	16579192	16579402	16585488	16585698	16577316	16577419	16587049	16587261	4314	6,0,2	2,1,0	0,0,0	1,12,4	260	260	7.70562e-06	0.00187073	0.75,0.0,1.0	0.0,0.0,0.0	0.583
6245	ENSG00000122490.18	PQLC1	chr18	-	79930227	79930311	79933968	79934022	79919183	79919400	79943328	79943462	6245	38,37,35	10,6,9	52,36,39	0,4,1	183	213	9.58646e-06	0.00216498	0.816,0.878,0.819	1.0,0.913,0.978	-0.126
6172	ENSG00000250802.7	ZBED3-AS1	chr5	+	77089345	77089403	77098654	77098747	77087486	77087619	77105655	77105689	6172	1,3,3	0,4,4	0,0,1	2,10,8	187	222	1.22829e-05	0.00257319	1.0,0.471,0.471	0.0,0.0,0.129	0.604
3883	ENSG00000186376.14	ZNF75D	chrX	-	135291471	135291563	135295767	135296039	135291008	135291135	135341767	135344087	3883	2,5,2	4,6,4	7,6,7	1,2,0	260	221	1.24539e-05	0.00257319	0.298,0.415,0.298	0.856,0.718,1.0	-0.521
1452	ENSG00000157423.17	HYDIN	chr16	-	71162530	71162730	71175606	71175741	71152658	71152783	71178927	71179047	1452	12,6,3	11,1,0	8,11,13	0,0,0	260	260	1.35112e-05	0.0026777	0.522,0.857,1.0	1.0,1.0,1.0	-0.207
9887	ENSG00000117305.14	HMGCL	chr1	-	23810735	23810799	23814189	23814338	23808134	23808323	23816674	23816770	9887	80,107,62	77,112,94	95,88,85	59,47,43	260	193	1.49379e-05	0.00290124	0.435,0.415,0.329	0.544,0.582,0.595	-0.181
8753	ENSG00000157353.16	FUK	chr16	+	70466881	70466954	70467885	70467966	70466131	70466257	70468848	70468968	8753	11,9,11	3,3,5	1,3,4	3,12,7	202	210	1.90979e-05	0.00356654	0.792,0.757,0.696	0.257,0.206,0.373	0.47
7030	ENSG00000276234.4	TADA2A	chr17	+	37426949	37427009	37437737	37437922	37411268	37411390	37440504	37440662	7030	6,0,3	2,5,0	1,0,0	5,4,2	189	260	2.52602e-05	0.00420848	0.805,0.0,1.0	0.216,0.0,0.0	0.53
1229	ENSG00000233184.6	AC093157.1	chr1	+	101075394	101075716	101077362	101077508	101072659	101072830	101080388	101080613	1229	3,2,2	1,0,0	3,2,4	1,3,4	260	260	2.52883e-05	0.00420848	0.75,1.0,1.0	0.75,0.4,0.5	0.367
3996	ENSG00000123600.19	METTL8	chr2	-	171360421	171360513	171392042	171392197	171331803	171331867	171434673	171434802	3996	6,14,5	4,0,4	5,3,7	0,0,0	260	221	2.42069e-05	0.00420848	0.56,1.0,0.515	1.0,1.0,1.0	-0.308
1234	ENSG00000157654.17	PALM2-AKAP2	chr9	+	109931926	109932028	109942685	109943381	109925060	109925082	110015953	110016039	1234	10,13,6	8,14,15	18,9,16	2,4,2	231	260	2.34564e-05	0.00420848	0.585,0.511,0.31	0.91,0.717,0.9	-0.374
199	ENSG00000118412.12	CASP8AP2	chr6	+	89846561	89846644	89853165	89853234	89829899	89830106	89854816	89854917	199	7,7,4	36,41,24	0,2,0	17,23,32	212	198	2.63194e-05	0.0042598	0.154,0.138,0.135	0.0,0.075,0.0	0.117
84	ENSG00000135913.10	USP37	chr2	-	218558497	218558677	218560819	218560883	218553552	218553724	218562672	218562813	84	9,17,11	28,15,15	3,2,5	31,19,34	193	260	2.96422e-05	0.00462172	0.302,0.604,0.497	0.115,0.124,0.165	0.333
10924	ENSG00000120860.10	WASHC3	chr12	-	102050188	102050291	102050517	102050639	102046053	102046119	102061247	102061346	10924	8,5,0	26,11,41	0,0,0	9,14,16	251	232	2.98927e-05	0.00462172	0.221,0.296,0.0	0.0,0.0,0.0	0.172
2737	ENSG00000166925.8	TSC22D4	chr7	-	100474273	100474440	100477276	100478307	100467551	100467600	100478793	100479279	2737	121153157	150152174	130,92,106	215200191	260	260	3.67426e-05	0.00548934	0.446,0.502,0.474	0.377,0.315,0.357	0.124
11009	ENSG00000168385.17	SEPT2	chr2	+	241316421	241316540	241320202	241320287	241315354	241315610	241324215	241324241	11009	1,1,2	1,3,7	6,3,4	0,3,0	248	214	4.13985e-05	0.00607098	0.463,0.223,0.198	1.0,0.463,1.0	-0.526
9116	ENSG00000172965.15	MIR4435-2HG	chr2	-	111233627	111233739	111248147	111248241	111207775	111208661	111344060	111344237	9116	22,22,23	9,7,4	10,15,14	19,15,14	223	241	4.40074e-05	0.00628464	0.725,0.773,0.861	0.363,0.519,0.519	0.319
8348	ENSG00000139132.14	FGD4	chr12	+	32576265	32576449	32581959	32582467	32564136	32564289	32598496	32598586	8348	0,4,10	10,5,9	13,6,8	3,0,2	260	260	4.92529e-05	0.00683279	0.0,0.444,0.526	0.813,1.0,0.8	-0.548
919	ENSG00000151743.10	AMN1	chr12	-	31714440	31714631	31714881	31714951	31709292	31709425	31719217	31719356	919	7,26,5	0,1,0	16,10,9	8,0,3	199	260	5.74324e-05	0.0077462	1.0,0.971,1.0	0.723,1.0,0.797	0.15
1963	ENSG00000162236.11	STX5	chr11	-	62827342	62827398	62827560	62827631	62827154	62827225	62831018	62831262	1963	70,68,68	47,48,65	52,42,49	81,73,68	200	185	5.99997e-05	0.00798161	0.579,0.567,0.492	0.373,0.347,0.4	0.173
8590	ENSG00000103091.14	WDR59	chr16	-	74887682	74887755	74889702	74889815	74886269	74886396	74892483	74892565	8590	101,94,104	78,87,79	64,69,48	91,91,88	242	202	6.15408e-05	0.00802301	0.519,0.474,0.524	0.37,0.388,0.313	0.149
1913	ENSG00000162639.15	HENMT1	chr1	-	108657450	108657579	108659863	108659962	108651029	108651209	108661183	108661526	1913	8,8,7	8,3,0	12,6,3	1,0,0	228	258	7.62833e-05	0.00962061	0.531,0.751,1.0	0.931,1.0,1.0	-0.216
7335	ENSG00000181135.15	ZNF707	chr8	+	143687380	143687478	143689203	143689301	143684478	143684542	143690056	143690123	7335	0,0,0	13,6,23	0,4,4	25,7,4	227	227	7.57471e-05	0.00962061	0.0,0.0,0.0	0.0,0.364,0.5	-0.288
5368	ENSG00000106714.17	CNTNAP3	chr9	-	39140518	39140638	39149805	39149977	39132931	39133135	39165932	39166076	5368	7,3,6	0,0,1	9,6,8	8,0,4	260	249	8.3864e-05	0.0101893	1.0,1.0,0.852	0.519,1.0,0.657	0.225
2039	ENSG00000103248.18	MTHFSD	chr16	-	86552032	86552146	86554644	86554748	86548463	86548577	86555168	86555235	2039	0,0,2	15,31,24	1,5,8	20,32,23	233	243	8.3244e-05	0.0101893	0.0,0.0,0.08	0.05,0.14,0.266	-0.125
4106	ENSG00000173421.16	CCDC36	chr3	+	49211765	49211836	49236547	49236722	49199499	49199573	49241225	49241389	4106	0,1,0	22,45,32	0,9,2	25,24,29	200	260	9.47332e-05	0.0108045	0.0,0.028,0.0	0.0,0.328,0.082	-0.127
2570	ENSG00000164329.13	TENT2	chr5	+	79649061	79649190	79668891	79669028	79648616	79648693	79679578	79679670	2570	97,101,78	69,61,53	86,57,62	88,76,84	258	260	0.000101854	0.0113691	0.586,0.625,0.597	0.496,0.43,0.427	0.152
4443	ENSG00000114767.6	RRP9	chr3	-	51937191	51937318	51937544	51937586	51936430	51936555	51937668	51937736	4443	88,83,76	185196198	79,46,59	282194257	171	256	0.000107108	0.0114221	0.416,0.388,0.365	0.295,0.262,0.256	0.119
9618	ENSG00000170584.10	NUDCD2	chr5	-	163456928	163457005	163457561	163457610	163453922	163454050	163459861	163460055	9618	206177213	228274277	122134139	332230291	178	206	0.000113616	0.0114221	0.511,0.428,0.471	0.298,0.403,0.356	0.118
9642	ENSG00000124702.17	KLHDC3	chr6	+	43017133	43017346	43017518	43017695	43014212	43014348	43017852	43017968	9642	361364320	443407425	232268148	466405381	260	260	0.000108257	0.0114221	0.449,0.472,0.43	0.332,0.398,0.28	0.114
1082	ENSG00000144451.18	SPAG16	chr2	+	213317218	213317356	213340162	213340270	213297261	213297357	213350527	213350645	1082	0,1,0	4,0,4	2,1,0	0,0,1	260	237	0.000106178	0.0114221	0.0,1.0,0.0	1.0,1.0,0.0	-0.333
5785	ENSG00000273189.1	AC010619.2	chr19	+	49478908	49479047	49480297	49480476	49476422	49476566	49480551	49480620	5785	0,1,1	5,4,3	4,4,4	6,3,4	260	260	0.000113724	0.0114221	0.0,0.2,0.25	0.4,0.571,0.5	-0.34
10471	ENSG00000275778.2	PRH1-PRR4	chr12	-	10884153	10884275	10973654	10973721	10883060	10883096	11034781	11034885	10471	2,0,0	4,4,10	3,6,2	8,0,4	196	251	0.000106162	0.0114221	0.39,0.0,0.0	0.324,1.0,0.39	-0.441
2828	ENSG00000149716.12	LTO1	chr11	-	69667894	69668012	69671748	69671819	69665562	69667587	69673215	69673321	2828	18,26,22	20,22,16	14,15,12	30,34,36	200	247	0.000121642	0.0120537	0.526,0.593,0.629	0.366,0.353,0.292	0.246
902	ENSG00000172493.20	AFF1	chr4	+	87084119	87084164	87089983	87090070	87046694	87047594	87091792	87091829	902	7,0,4	20,27,9	21,12,6	19,12,5	174	216	0.000124679	0.0122299	0.303,0.0,0.356	0.578,0.554,0.598	-0.357
1639	ENSG00000138777.19	PPA2	chr4	-	105446382	105446502	105449349	105449403	105437949	105438036	105453597	105453642	1639	153177171	188214180	127,115,87	216201237	183	249	0.000130245	0.0126481	0.525,0.53,0.564	0.444,0.438,0.333	0.135
1966	ENSG00000062598.17	ELMO2	chr20	-	46370442	46370525	46371351	46371459	46368890	46368968	46371578	46371691	1966	33,57,32	36,39,29	93,59,45	33,24,18	237	212	0.000140917	0.0134161	0.451,0.567,0.497	0.716,0.687,0.691	-0.193
1808	ENSG00000136731.12	UGGT1	chr2	+	128097428	128097564	128107937	128108068	128091310	128091415	128109633	128109746	1808	93,102,80	132,121,86	59,48,43	142,83,105	260	260	0.000148267	0.0137185	0.413,0.457,0.482	0.294,0.366,0.291	0.134
7285	ENSG00000148803.11	FUOM	chr10	-	133356639	133356738	133356942	133357013	133355737	133355811	133357186	133357255	7285	55,96,92	41,42,60	114133116	23,43,40	200	228	0.000151249	0.0137274	0.605,0.723,0.636	0.85,0.779,0.768	-0.144
10943	ENSG00000215548.2	FRG1JP	chr9	-	63837730	63837832	63842823	63842949	63834435	63834527	63857199	63857268	10943	0,0,2	16,16,19	6,3,1	12,9,13	255	231	0.000151254	0.0137274	0.0,0.0,0.087	0.312,0.232,0.065	-0.174
511	ENSG00000235706.7	DICER1-AS1	chr14	+	95158192	95158234	95158875	95159035	95157677	95157858	95179498	95179925	511	3,3,2	18,17,17	1,0,0	23,22,19	171	260	0.000153995	0.0138467	0.202,0.212,0.152	0.062,0.0,0.0	0.168
6590	ENSG00000082269.16	FAM135A	chr6	+	70522512	70522586	70523966	70524121	70502635	70502791	70524342	70524599	6590	22,38,17	9,12,12	22,19,18	1,1,4	203	260	0.000160916	0.0142059	0.758,0.802,0.645	0.966,0.961,0.852	-0.191
2230	ENSG00000181404.16	WASHC1	chr9	-	17343	17479	17718	17855	16964	17166	18027	18174	2230	35,37,26	7,19,0	45,57,54	2,1,3	260	260	0.000163594	0.0143123	0.833,0.661,1.0	0.957,0.983,0.947	-0.131
2209	ENSG00000285533.1	AP001362.2	chr11	+	65663426	65663683	65666130	65666217	65663085	65663148	65671422	65671716	2209	9,7,3	9,18,11	2,2,1	25,16,19	260	216	0.000165832	0.0143528	0.454,0.244,0.185	0.062,0.094,0.042	0.228
6743	ENSG00000119979.17	FAM45A	chr10	+	119120340	119120452	119129514	119129622	119117518	119117667	119132514	119132609	6743	30,38,53	67,68,80	51,69,52	36,45,61	241	237	0.000168491	0.0143528	0.306,0.355,0.394	0.582,0.601,0.456	-0.195
8862	ENSG00000120254.15	MTHFD1L	chr6	+	150960274	150960415	150964968	150965037	150955994	150956071	150971946	150972058	8862	241238195	88123115	308267246	85,73,73	260	198	0.000171897	0.0145156	0.676,0.596,0.564	0.734,0.736,0.72	-0.118
4182	ENSG00000114054.13	PCCB	chr3	+	136255855	136255975	136256554	136256623	136250305	136250558	136260478	136260535	4182	335401381	149155133	292265233	156168151	249	198	0.000174693	0.0146245	0.641,0.673,0.695	0.598,0.556,0.551	0.101
6034	ENSG00000186470.13	BTN3A2	chr6	+	26372896	26373097	26373275	26373296	26370321	26370603	26373386	26373413	6034	61,50,73	9,18,8	40,39,22	31,18,12	260	150	0.000184846	0.0153422	0.796,0.616,0.84	0.427,0.556,0.514	0.252
5135	ENSG00000100429.17	HDAC10	chr22	-	50249102	50249168	50249327	50249454	50248661	50248751	50249634	50249703	5135	35,27,38	2,0,0	34,14,10	2,5,2	256	195	0.000195115	0.0160573	0.93,1.0,1.0	0.928,0.681,0.792	0.176
4178	ENSG00000164180.13	TMEM161B	chr5	-	88228444	88228528	88240812	88240916	88220562	88220719	88268720	88268848	4178	44,52,38	15,22,15	38,42,67	12,4,1	233	213	0.000206068	0.0165382	0.728,0.684,0.698	0.743,0.906,0.984	-0.174
2709	ENSG00000280670.2	CCDC163	chr1	-	45495417	45495545	45496555	45496623	45494908	45495166	45497298	45497383	2709	0,9,3	11,19,18	16,13,7	8,14,7	197	257	0.000205932	0.0165382	0.0,0.382,0.179	0.723,0.548,0.566	-0.425
350	ENSG00000082458.11	DLG3	chrX	+	70493375	70493475	70497179	70497221	70492520	70492596	70498519	70498558	350	9,11,10	3,5,4	17,5,5	0,0,2	229	171	0.00022148	0.0174827	0.691,0.622,0.651	1.0,1.0,0.651	-0.229
7003	ENSG00000271383.6	NBPF19	chr1	+	149531690	149531742	149536445	149536497	149530798	149530971	149537099	149537272	7003	12,6,0	1,0,1	6,1,0	3,1,26	181	181	0.000243584	0.0189236	0.923,1.0,0.0	0.667,0.5,0.0	0.252
3528	ENSG00000108559.11	NUP88	chr17	-	5399551	5399650	5404098	5404246	5394890	5394981	5405056	5405243	3528	153157179	87,86,71	130,95,116	122,69,96	260	228	0.00027892	0.0211609	0.607,0.616,0.689	0.483,0.547,0.514	0.123
9935	ENSG00000068745.14	IP6K2	chr3	-	48711366	48711459	48715314	48715527	48695089	48695418	48717156	48717188	9935	5,7,11	0,0,0	8,6,20	4,3,0	260	222	0.000303279	0.0226549	1.0,1.0,1.0	0.631,0.631,1.0	0.246
9521	ENSG00000196498.13	NCOR2	chr12	-	124372021	124372610	124378236	124378384	124363678	124363799	124385744	124385887	9521	186253211	186184203	254203272	162106152	260	260	0.000308242	0.0228499	0.5,0.579,0.51	0.611,0.657,0.642	-0.107
10372	ENSG00000155158.20	TTC39B	chr9	-	15214138	15214249	15225916	15226012	15211265	15211397	15267913	15267948	10372	36,24,25	13,12,26	15,21,15	33,30,28	225	240	0.000318014	0.0233957	0.747,0.681,0.506	0.327,0.427,0.364	0.272
3911	ENSG00000197586.12	ENTPD6	chr20	+	25196153	25196254	25197104	25197226	25195791	25195867	25206521	25206590	3911	0,0,4	2,4,0	1,6,6	2,0,0	230	251	0.000343349	0.0245166	0.0,0.0,1.0	0.353,1.0,1.0	-0.451
626	ENSG00000228315.11	GUSBP11	chr22	-	23695172	23695517	23700725	23700845	23683724	23683867	23705428	23705541	626	0,2,0	2,4,13	3,4,2	4,7,4	249	260	0.000366854	0.0258153	0.0,0.343,0.0	0.439,0.374,0.343	-0.271
27	ENSG00000198722.14	UNC13B	chr9	+	35243290	35243364	35258992	35259050	35237702	35237826	35295695	35295930	27	46,40,68	32,32,32	57,19,24	62,36,40	203	187	0.000378016	0.0258653	0.57,0.535,0.662	0.459,0.327,0.356	0.208
2521	ENSG00000025423.11	HSD17B6	chr12	+	56763203	56763414	56773833	56774165	56752452	56752581	56781973	56782232	2521	1,3,10	16,17,9	2,1,0	15,26,27	260	260	0.000377743	0.0258653	0.059,0.15,0.526	0.118,0.037,0.0	0.193
5741	ENSG00000181555.20	SETD2	chr3	-	47086194	47086314	47088112	47088247	47083719	47084382	47097954	47098081	5741	41,43,57	62,57,50	69,55,44	33,35,29	260	249	0.000387865	0.0263396	0.388,0.419,0.522	0.667,0.601,0.592	-0.177
8754	ENSG00000157353.16	FUK	chr16	+	70466881	70467471	70467885	70467966	70466131	70466257	70468848	70468968	8754	11,9,17	3,3,5	2,8,6	3,12,7	260	210	0.00040799	0.0273241	0.748,0.708,0.733	0.35,0.35,0.409	0.36
1985	ENSG00000145604.15	SKP2	chr5	+	36163644	36163756	36170343	36170442	36152770	36153042	36171602	36171733	1985	83,76,65	64,74,79	64,50,43	86,110,98	241	228	0.000428659	0.0284989	0.551,0.493,0.438	0.413,0.301,0.293	0.158
5770	ENSG00000011114.14	BTBD7	chr14	-	93261601	93261677	93263784	93263993	93257194	93257355	93332819	93333039	5770	0,4,2	20,33,27	6,4,6	16,9,19	260	205	0.000431401	0.0284989	0.0,0.087,0.055	0.228,0.259,0.199	-0.181
8494	ENSG00000176261.15	ZBTB8OS	chr1	-	32627507	32627544	32633950	32634110	32621829	32621948	32634767	32634792	8494	61,46,72	34,32,38	44,43,52	50,53,52	260	166	0.000461674	0.0294955	0.534,0.479,0.547	0.36,0.341,0.39	0.156
487	ENSG00000206562.11	METTL6	chr3	-	15414020	15414162	15415497	15415583	15411329	15411437	15415771	15415942	487	22,24,42	61,78,74	12,8,19	95,51,76	215	260	0.000460392	0.0294955	0.304,0.271,0.407	0.133,0.159,0.232	0.153
5959	ENSG00000138658.15	ZGRF1	chr4	-	112589723	112589874	112603523	112603697	112587279	112587929	112606007	112606091	5959	3,4,0	12,6,8	0,1,0	5,5,6	260	260	0.000459185	0.0294955	0.2,0.4,0.0	0.0,0.167,0.0	0.144
7068	ENSG00000077238.13	IL4R	chr16	+	27330065	27330198	27340185	27340273	27313925	27314020	27342120	27342259	7068	16,5,10	77,65,81	25,17,19	85,51,51	260	217	0.000449735	0.0294955	0.148,0.06,0.093	0.197,0.218,0.237	-0.117
6282	ENSG00000182220.14	ATP6AP2	chrX	+	40591233	40591365	40597248	40597344	40588985	40589116	40597526	40597664	6282	342370333	197183142	272256243	252161177	260	225	0.000484141	0.0307287	0.6,0.636,0.67	0.483,0.579,0.543	0.1
4408	ENSG00000122778.9	KIAA1549	chr7	-	138840132	138840278	138844316	138844474	138837524	138838160	138852222	138852269	4408	21,18,13	7,13,16	26,17,30	8,1,3	260	260	0.000502311	0.0312689	0.75,0.581,0.448	0.765,0.944,0.909	-0.28
6994	ENSG00000011405.13	PIK3C2A	chr11	-	17114360	17114465	17117490	17117671	17112573	17112666	17118644	17118739	6994	26,30,26	36,56,31	36,23,31	20,19,19	260	234	0.000517206	0.031991	0.394,0.325,0.43	0.618,0.521,0.595	-0.195
7121	ENSG00000238083.7	LRRC37A2	chr17	+	46517361	46517433	46520211	46520283	46511510	46511608	46523083	46523155	7121	0,5,3	1,5,3	1,1,0	2,9,8	201	201	0.000535128	0.0326832	0.0,0.5,0.5	0.333,0.1,0.0	0.189
4600	ENSG00000104047.14	DTWD1	chr15	+	49626743	49626893	49631000	49631058	49625112	49625431	49632158	49632302	4600	3,0,9	19,5,6	0,0,2	19,10,16	260	187	0.000548613	0.0332974	0.102,0.0,0.519	0.0,0.0,0.082	0.18
708	ENSG00000124208.16	TMEM189-UBE2V1	chr20	-	50130855	50130947	50143501	50143621	50129545	50129690	50153516	50153637	708	39,66,43	53,48,50	28,25,11	56,46,56	249	221	0.000596567	0.0357609	0.395,0.55,0.433	0.307,0.325,0.148	0.199
7063	ENSG00000175581.13	MRPL48	chr11	+	73825707	73825796	73844806	73844976	73805026	73805079	73863171	73863261	7063	11,1,8	0,0,0	14,0,14	0,4,6	218	260	0.000643294	0.0376327	1.0,1.0,1.0	1.0,0.0,0.736	0.421
4506	ENSG00000268043.7	NBPF12	chr1	+	146988840	146988949	146993598	146993707	146987953	146988126	146994331	146996093	4506	4,11,6	12,3,0	5,1,7	0,1,0	238	238	0.000648379	0.037703	0.25,0.786,1.0	1.0,0.5,1.0	-0.155
4682	ENSG00000103064.14	SLC7A6	chr16	+	68287745	68287871	68290395	68290540	68266592	68266721	68291208	68291332	4682	13,9,7	41,48,50	0,7,3	65,52,41	255	260	0.000663996	0.0383813	0.244,0.16,0.125	0.0,0.121,0.069	0.113
7855	ENSG00000147162.13	OGT	chrX	+	71547906	71548023	71554512	71554592	71537828	71538072	71555953	71556094	7855	0,4,3	10,6,2	1,0,0	13,6,7	246	209	0.000671611	0.0384169	0.0,0.362,0.56	0.061,0.0,0.0	0.287
8302	ENSG00000108848.15	LUC7L3	chr17	+	50737286	50737479	50738140	50738199	50736959	50737026	50740305	50740345	8302	69,75,49	0,0,0	59,42,22	3,0,6	260	188	0.000674141	0.0384169	1.0,1.0,1.0	0.934,1.0,0.726	0.113
9094	ENSG00000108406.9	DHX40	chr17	+	59579696	59579879	59586152	59586233	59579471	59579558	59587895	59588053	9094	80128129	59,91,86	102129136	50,54,50	260	210	0.000676479	0.0384169	0.523,0.532,0.548	0.622,0.659,0.687	-0.122
700	ENSG00000150527.17	MIA2	chr14	+	39276933	39277065	39279336	39279358	39267123	39267522	39279448	39279537	700	1,25,1	7,8,2	15,31,24	1,5,4	260	151	0.000688106	0.03885	0.077,0.645,0.225	0.897,0.783,0.777	-0.503
6917	ENSG00000164535.14	DAGLB	chr7	-	6430479	6430607	6432836	6432959	6424751	6424835	6436361	6436533	6917	1,5,5	0,0,0	3,0,4	4,1,1	252	257	0.000709719	0.0391595	1.0,1.0,1.0	0.433,0.0,0.803	0.588
6345	ENSG00000177885.14	GRB2	chr17	-	75332699	75332797	75393550	75393765	75325897	75326020	75405488	75405653	6345	390375428	142228204	288253230	192192181	260	227	0.000709484	0.0391595	0.706,0.589,0.647	0.567,0.535,0.526	0.105
4913	ENSG00000104998.3	IL27RA	chr19	+	14032385	14032503	14039507	14039665	14031747	14031972	14039752	14039910	4913	49,65,44	64,99,66	70,66,72	55,50,67	247	260	0.00070399	0.0391595	0.446,0.409,0.412	0.573,0.581,0.531	-0.139
5040	ENSG00000239382.10	ALKBH6	chr19	-	36010893	36011077	36011403	36011464	36010566	36010683	36013020	36013089	5040	154138140	173170200	119,99,69	199190161	190	260	0.000748921	0.04063	0.549,0.526,0.489	0.45,0.416,0.37	0.109
5038	ENSG00000239382.10	ALKBH6	chr19	-	36010893	36011065	36011403	36011464	36010566	36010683	36013020	36013089	5038	154138140	173170200	119,99,69	195198156	190	260	0.000760948	0.0408263	0.549,0.526,0.489	0.455,0.406,0.377	0.109
816	ENSG00000022556.15	NLRP2	chr19	+	54977751	54977823	54981616	54981682	54974499	54974544	54982161	54983728	816	19,11,12	12,13,9	10,2,8	15,23,24	201	195	0.000785271	0.0413002	0.606,0.451,0.564	0.393,0.078,0.244	0.302
2299	ENSG00000163322.13	ABRAXAS1	chr4	-	83470202	83470396	83472221	83472288	83469031	83469151	83476642	83476679	2299	20,36,23	25,55,42	0,13,13	49,31,44	196	260	0.000805215	0.0413397	0.515,0.465,0.421	0.0,0.357,0.282	0.254
5485	ENSG00000172456.17	FGGY	chr1	+	59512310	59512439	59554123	59554227	59456960	59457076	59607802	59607910	5485	20,20,20	7,15,12	26,20,37	5,6,2	258	233	0.00079635	0.0413397	0.721,0.546,0.601	0.824,0.751,0.944	-0.217
2442	ENSG00000215908.10	CROCCP2	chr1	-	16633094	16633346	16635026	16635168	16632274	16632371	16642766	16642850	2442	18,22,23	11,18,13	16,20,23	28,31,36	260	260	0.000860477	0.0423418	0.621,0.55,0.639	0.364,0.392,0.39	0.221
7077	ENSG00000132780.16	NASP	chr1	+	45594693	45594773	45606481	45606591	45591222	45591270	45613168	45613248	7077	1,5,11	159,146,12	2,0,2	156122104	209	239	0.000863318	0.0423418	0.007,0.038,0.512	0.014,0.0,0.022	0.174
11178	ENSG00000176095.11	IP6K1	chr3	-	49732790	49732972	49747817	49748168	49728102	49728278	49786353	49786527	11178	150187107	109102106	117,96,93	142108131	260	260	0.000858816	0.0423418	0.579,0.647,0.502	0.452,0.471,0.415	0.13
7148	ENSG00000122882.10	ECD	chr10	-	73152292	73152421	73154255	73154448	73148275	73148404	73156274	73156453	7148	126148124	121140123	216135155	122,99,94	260	258	0.000842761	0.0423418	0.508,0.512,0.5	0.637,0.575,0.621	-0.104
2017	ENSG00000243943.9	ZNF512	chr2	+	27599582	27599678	27602462	27602561	27598066	27598254	27603139	27603307	2017	50,43,51	58,47,46	57,68,45	34,33,28	225	228	0.000857084	0.0423418	0.466,0.481,0.529	0.629,0.676,0.62	-0.15
7344	ENSG00000165996.13	HACD1	chr10	-	17603725	17603744	17603929	17604047	17603559	17603648	17617082	17617235	7344	74,25,62	6,5,3	46,34,45	13,11,10	247	148	0.000901406	0.0433539	0.881,0.75,0.925	0.68,0.649,0.729	0.166
8731	ENSG00000099785.10	2020-03-02	chr19	+	8421788	8422016	8426608	8426804	8413302	8413420	8430657	8430867	8731	34,32,45	74,68,84	27,27,9	86,86,93	260	260	0.000904165	0.0433539	0.315,0.32,0.349	0.239,0.239,0.088	0.139
2024	ENSG00000138101.18	DTNB	chr2	-	25596085	25596240	25628170	25628384	25580720	25580826	25639013	25639094	2024	67,80,54	54,49,38	86,96,78	30,30,39	260	260	0.000901714	0.0433539	0.554,0.62,0.587	0.741,0.762,0.667	-0.136
1114	ENSG00000049323.15	LTBP1	chr2	+	33280038	33280158	33293159	33293282	33275800	33275923	33300450	33300573	1114	20,28,16	21,28,17	8,9,7	30,15,25	249	252	0.000917721	0.0436862	0.491,0.503,0.488	0.213,0.378,0.221	0.223
2241	ENSG00000215126.10	CBWD6	chr9	-	41162332	41162377	41165000	41165087	41145280	41145332	41166783	41166830	2241	12,3,16	1,0,0	7,7,9	3,1,2	216	174	0.000947734	0.0448948	0.906,1.0,1.0	0.653,0.849,0.784	0.207
9351	ENSG00000148737.16	TCF7L2	chr10	+	113158666	113158717	113159919	113159992	113158020	113158069	113165554	113167678	9351	1,0,3	5,25,6	4,13,1	4,6,5	180	202	0.00096232	0.0453645	0.183,0.0,0.359	0.529,0.709,0.183	-0.293
911	ENSG00000153071.14	DAB2	chr5	-	39382617	39383271	39388304	39388367	39381453	39381616	39388798	39388852	911	5,2,6	19,14,14	1,2,0	13,13,19	192	260	0.000979857	0.0457471	0.263,0.162,0.367	0.094,0.172,0.0	0.175
8416	ENSG00000130733.10	YIPF2	chr19	-	10924075	10924192	10925685	10925773	10923832	10923999	10927629	10927716	8416	109120129	134154137	113,98,91	184175190	217	246	0.000978132	0.0457471	0.48,0.469,0.516	0.41,0.388,0.352	0.105
8301	ENSG00000108848.15	LUC7L3	chr17	+	50737286	50737479	50738136	50738199	50736959	50737026	50740305	50740345	8301	69,75,49	1,0,0	59,42,22	3,0,6	260	192	0.000992321	0.0460458	0.981,1.0,1.0	0.936,1.0,0.73	0.105
4391	ENSG00000149091.15	DGKZ	chr11	+	46369940	46370009	46371312	46371384	46369493	46369550	46371486	46371603	4391	46,56,67	59,55,63	62,36,45	105,90,73	198	201	0.00106622	0.0477145	0.442,0.508,0.519	0.375,0.289,0.385	0.14
7274	ENSG00000163138.18	PACRGL	chr4	+	20713431	20713539	20724807	20724888	20704659	20704814	20727284	20727397	7274	37,32,37	5,10,14	40,51,54	0,9,3	237	210	0.00107411	0.047818	0.868,0.739,0.701	1.0,0.834,0.941	-0.156
826	ENSG00000285106.1	AC016831.6	chr7	-	130872500	130872758	130884316	130884396	130868317	130868472	130912109	130912152	826	6,15,14	3,6,4	4,2,10	0,1,1	209	260	0.00110742	0.0488824	0.713,0.757,0.813	1.0,0.713,0.926	-0.119
4228	ENSG00000143363.16	PRUNE1	chr1	+	151018466	151018669	151027232	151027327	151017811	151017904	151033805	151035713	4228	37,45,39	7,6,7	36,22,23	12,12,13	260	224	0.00111388	0.0489453	0.82,0.866,0.828	0.721,0.612,0.604	0.192

## Sheet: RI.MATS.JC
ID	GeneID	geneSymbol	chr	strand	riExonStart_0base	riExonEnd	upstreamES	upstreamEE	downstreamES	downstreamEE	ID	IJC_SAMPLE_1	SJC_SAMPLE_1	IJC_SAMPLE_2	SJC_SAMPLE_2	IncFormLen	SkipFormLen	PValue	FDR	IncLevel1	IncLevel2	IncLevelDifference
1300	ENSG00000275895.6	U2AF1L5	chr21	-	6492130	6496080	6492130	6492197	6495992	6496080	1300	18,0,8	30,11,19	0,5,1	412261088	260	130	1.26565e-14	4.16021e-11	0.231,0.0,0.174	0.0,0.002,0.0	0.134
4787	ENSG00000112739.16	PRPF4B	chr6	+	4060412	4061147	4060412	4060644	4061014	4061147	4787	0,0,0	2,12,13	9,1,1	4,1,1	260	130	1.65986e-08	2.72798e-05	0.0,0.0,0.0	0.529,0.333,0.333	-0.398
427	ENSG00000213983.11	AP1G2	chr14	-	23565815	23566160	23565815	23565892	23566063	23566160	427	0,0,0	6,14,19	4,4,6	10,3,8	260	130	6.39604e-08	7.00793e-05	0.0,0.0,0.0	0.167,0.4,0.273	-0.28
1074	ENSG00000072778.19	ACADVL	chr17	+	7220121	7220676	7220121	7220197	7220603	7220676	1074	20,25,14	18,24,16	8,9,8	48,35,23	260	130	2.71788e-07	0.000223342	0.357,0.342,0.304	0.077,0.114,0.148	0.221
2635	ENSG00000177595.17	PIDD1	chr11	-	800761	801120	800761	800912	801001	801120	2635	7,5,2	0,0,2	0,2,2	7,2,3	218	130	3.3393e-06	0.00219526	1.0,1.0,0.374	0.0,0.374,0.284	0.572
5773	ENSG00000161960.14	EIF4A1	chr17	+	7577826	7578244	7577826	7577916	7578119	7578244	5773	11,9,15	0,1,0	10,9,13	4,7,1	260	130	6.20372e-06	0.00255385	1.0,0.818,1.0	0.556,0.391,0.867	0.335
3281	ENSG00000240303.7	ACAD11	chr3	-	132578795	132579558	132578795	132579056	132579491	132579558	3281	7,3,2	0,0,0	5,5,2	2,1,3	260	130	6.69418e-06	0.00255385	1.0,1.0,1.0	0.556,0.714,0.25	0.493
4406	ENSG00000114388.12	NPRL2	chr3	-	50349385	50349828	50349385	50349490	50349664	50349828	4406	4,3,4	0,1,1	1,3,0	5,1,5	260	130	6.9926e-06	0.00255385	1.0,0.6,0.667	0.091,0.6,0.0	0.525
1765	ENSG00000171824.13	EXOSC10	chr1	-	11076841	11077651	11076841	11076948	11077600	11077651	1765	5,2,1	0,5,2	3,9,3	0,0,0	260	130	1.1478e-05	0.0037728	1.0,0.167,0.2	1.0,1.0,1.0	-0.544
2295	ENSG00000111325.16	OGFOD2	chr12	+	122978324	122978569	122978324	122978359	122978441	122978569	2295	6,10,1	0,1,0	4,9,6	3,3,1	211	130	1.75382e-05	0.00480401	1.0,0.86,1.0	0.451,0.649,0.787	0.324
5582	ENSG00000148444.15	COMMD3	chr10	+	22318271	22319018	22318271	22318306	22318958	22319018	5582	7,1,1	5,0,4	3,10,4	1,0,0	260	130	2.04155e-05	0.00516198	0.412,1.0,0.111	0.6,1.0,1.0	-0.359
1792	ENSG00000205581.10	HMGN1	chr21	-	39345829	39347292	39345829	39345958	39347246	39347292	1792	10,2,16	26,11,12	1,1,0	10,2,16	260	130	2.39104e-05	0.00523956	0.161,0.083,0.4	0.048,0.2,0.0	0.132
1525	ENSG00000188917.14	TRMT2B	chrX	-	101051250	101051733	101051250	101051366	101051643	101051733	1525	8,5,6	0,9,4	6,8,10	0,1,0	260	130	2.98261e-05	0.00533666	1.0,0.217,0.429	1.0,0.8,1.0	-0.385
1612	ENSG00000267796.7	LIN37	chr19	+	35753086	35754157	35753086	35753193	35754016	35754157	1612	29,43,48	0,0,0	32,31,33	3,0,6	260	130	3.24713e-05	0.00533666	1.0,1.0,1.0	0.842,1.0,0.733	0.142
2642	ENSG00000164941.13	INTS8	chr8	+	94866157	94866351	94866157	94866191	94866311	94866351	2642	8,2,7	0,0,0	6,7,3	5,0,2	249	130	3.16852e-05	0.00533666	1.0,1.0,1.0	0.385,1.0,0.439	0.392
671	ENSG00000113240.12	CLK4	chr5	-	178616881	178618778	178616881	178616948	178618555	178618778	671	5,6,3	2,0,0	0,0,2	1,3,0	260	130	2.95746e-05	0.00533666	0.556,1.0,1.0	0.0,0.0,1.0	0.519
3498	ENSG00000168701.18	TMEM208	chr16	+	67228796	67229278	67228796	67228836	67228975	67229278	3498	54,65,59	2,0,2	73,52,40	8,5,7	260	130	4.7814e-05	0.00714385	0.931,1.0,0.937	0.82,0.839,0.741	0.156
4852	ENSG00000163702.19	IL17RC	chr3	+	9923880	9924291	9923880	9924137	9924231	9924291	4852	3,4,7	0,0,10	2,0,2	7,6,8	223	130	8.47903e-05	0.0107194	1.0,1.0,0.29	0.143,0.0,0.127	0.673
2588	ENSG00000214063.10	TSPAN4	chr11	+	864436	865825	864436	864511	865693	865825	2588	6,3,1	2,0,4	3,2,5	0,0,0	260	130	9.39824e-05	0.0114415	0.6,1.0,0.111	1.0,1.0,1.0	-0.43
4657	ENSG00000158805.11	ZNF276	chr16	+	89723136	89723709	89723136	89723183	89723278	89723709	4657	1,0,0	9,25,8	4,3,2	10,3,13	224	130	0.000125104	0.0141798	0.061,0.0,0.0	0.188,0.367,0.082	-0.192
5829	ENSG00000110492.15	MDK	chr11	+	46381710	46382133	46381710	46381885	46382056	46382133	5829	21,25,26	8,0,10	27,18,10	0,1,1	260	130	0.000145315	0.0159217	0.568,1.0,0.565	1.0,0.9,0.833	-0.2
5031	ENSG00000214021.15	TTLL3	chr3	+	9817644	9818920	9817644	9817759	9818821	9818920	5031	2,1,2	0,0,0	0,1,1	1,0,2	260	130	0.000179378	0.0190199	1.0,1.0,1.0	0.0,1.0,0.2	0.6
2237	ENSG00000100167.20	SEPT3	chr22	+	41994620	41998221	41994620	41994714	41996901	41998221	2237	1,3,1	1,2,1	2,3,1	0,0,0	260	130	0.000221613	0.0227638	0.333,0.429,0.333	1.0,1.0,1.0	-0.635
4402	ENSG00000064932.15	SBNO2	chr19	-	1109134	1109598	1109134	1109211	1109505	1109598	4402	6,2,4	1,0,6	2,3,4	0,0,0	260	130	0.000309751	0.0299457	0.75,1.0,0.25	1.0,1.0,1.0	-0.333
5205	ENSG00000181513.14	ACBD4	chr17	+	45136107	45136776	45136107	45136232	45136691	45136776	5205	4,8,3	1,5,0	2,2,3	0,0,0	260	130	0.000385168	0.0342175	0.667,0.444,1.0	1.0,1.0,1.0	-0.296
3329	ENSG00000197989.14	SNHG12	chr1	-	28579532	28579981	28579532	28579587	28579941	28579981	3329	32,39,37	4,1,4	26,30,40	12,9,9	260	130	0.000447037	0.0367353	0.8,0.951,0.822	0.52,0.625,0.69	0.246
6138	ENSG00000197912.15	SPG7	chr16	+	89540943	89542279	89540943	89541027	89541201	89542279	6138	21,13,29	2,0,5	11,11,23	0,0,0	260	130	0.00048406	0.0373612	0.84,1.0,0.744	1.0,1.0,1.0	-0.139
4772	ENSG00000158062.20	UBXN11	chr1	-	26284361	26285541	26284361	26284482	26285463	26285541	4772	18,10,8	21,14,14	6,6,6	29,20,29	260	130	0.000482664	0.0373612	0.3,0.263,0.222	0.094,0.13,0.094	0.156
2797	ENSG00000123349.13	PFDN5	chr12	+	53296429	53297924	53296429	53296467	53297849	53297924	2797	18,27,26	0,13,0	28,19,22	0,0,0	260	130	0.000550193	0.0399337	1.0,0.509,1.0	1.0,1.0,1.0	-0.164
2734	ENSG00000264538.6	SUZ12P1	chr17	+	30768833	30769064	30768833	30768867	30769000	30769064	2734	37,26,15	3,0,1	23,31,28	7,6,5	260	130	0.000543482	0.0399337	0.86,1.0,0.882	0.622,0.721,0.737	0.221
5190	ENSG00000026025.15	VIM	chr10	+	17235168	17236379	17235168	17235389	17236293	17236379	5190	27,33,20	1,3,1	21,27,16	8,7,3	260	130	0.000558854	0.0399337	0.931,0.846,0.909	0.568,0.659,0.727	0.244
1176	ENSG00000087274.16	ADD1	chr4	+	2908514	2909431	2908514	2908604	2909338	2909431	1176	0,0,1	22,8,21	0,1,8	14,5,10	260	130	0.000589949	0.0399713	0.0,0.0,0.023	0.0,0.091,0.286	-0.118

## Sheet: SE.MATS.JC
ID	GeneID	geneSymbol	chr	strand	exonStart_0base	exonEnd	upstreamES	upstreamEE	downstreamES	downstreamEE	ID	IJC_SAMPLE_1	SJC_SAMPLE_1	IJC_SAMPLE_2	SJC_SAMPLE_2	IncFormLen	SkipFormLen	PValue	FDR	IncLevel1	IncLevel2	IncLevelDifference
18858	ENSG00000141552.17	ANAPC11	chr17	+	81893103	81893187	81891749	81891841	81893551	81893614	18858	7,0,7	95,113,86	27,14,10	0,0,0	213	130	0	0	0.043,0.0,0.047	1.0,1.0,1.0	-0.97
36478	ENSG00000067225.17	PKM	chr15	-	72203021	72203188	72202532	72202620	72206727	72206880	36478	892694669074	702075727095	158134165	235911879521224	260	130	0	0	0.389,0.385,0.39	0.003,0.004,0.004	0.384
32532	ENSG00000167632.15	TRAPPC9	chr8	-	140426614	140426641	140405576	140405698	140435111	140435240	32532	16,14,9	5,8,6	0,0,0	13,11,9	156	130	6.66134e-16	9.31238e-12	0.727,0.593,0.556	0.0,0.0,0.0	0.625
63699	ENSG00000257489.6	AC010203.1	chr12	-	100198843	100198972	100180552	100180716	100199519	100199783	63699	2,1,3	0,0,0	1,0,1	3,1,5	258	130	2.33147e-15	2.60747e-11	1.0,1.0,1.0	0.144,0.0,0.092	0.921
28250	ENSG00000196172.9	ZNF681	chr19	-	23754822	23754897	23744963	23745323	23758746	23758837	28250	0,1,3	4,3,6	2,2,2	0,0,0	204	130	9.76996e-15	9.10544e-11	0.0,0.175,0.242	1.0,1.0,1.0	-0.861
38767	ENSG00000132669.13	RIN2	chr20	+	19871081	19871295	19799621	19799747	19889565	19890330	38767	3,1,2	3,3,6	2,2,5	0,0,0	260	130	2.9865e-14	2.38574e-10	0.333,0.143,0.143	1.0,1.0,1.0	-0.794
68936	ENSG00000123106.10	CCDC91	chr12	+	28198942	28199056	28190465	28190641	28255580	28255662	68936	3,2,2	4,7,3	1,6,7	0,0,0	243	130	8.08242e-14	5.64951e-10	0.286,0.133,0.263	1.0,1.0,1.0	-0.773
19309	ENSG00000174099.11	MSRB3	chr12	+	65306862	65307026	65279484	65279517	65308528	65308655	19309	9,11,9	0,0,0	1,2,4	3,7,2	260	130	1.51656e-13	9.42275e-10	1.0,1.0,1.0	0.143,0.125,0.5	0.744
52987	ENSG00000272578.5	AP000347.1	chr22	-	23686837	23686995	23659875	23660000	23690235	23690297	52987	2,5,5	0,0,0	0,0,3	1,5,2	260	130	4.11227e-13	2.28351e-09	1.0,1.0,1.0	0.0,0.0,0.429	0.857
16006	ENSG00000146556.14	WASH2P	chr2	+	113595062	113595161	113588549	113588703	113595368	113595515	16006	6,0,3	5,7,2	43,1,2	0,0,0	228	130	4.49196e-13	2.28351e-09	0.406,0.0,0.461	1.0,1.0,1.0	-0.711
28251	ENSG00000196172.9	ZNF681	chr19	-	23754822	23754918	23739194	23745323	23758746	23758840	28251	0,2,6	4,3,6	2,2,2	0,0,0	225	130	9.65117e-13	4.49736e-09	0.0,0.278,0.366	1.0,1.0,1.0	-0.785
65623	ENSG00000197119.12	SLC25A29	chr14	-	100298026	100298190	100295694	100295993	100298841	100298885	65623	5,4,0	8,10,3	7,1,2	0,0,0	260	130	2.66043e-12	1.14437e-08	0.238,0.167,0.0	1.0,1.0,1.0	-0.865
47103	ENSG00000198836.9	OPA1	chr3	+	193617783	193617837	193615673	193615770	193618868	193618936	47103	17,13,10	6,16,5	13,27,21	0,0,0	183	130	5.53468e-12	2.21067e-08	0.668,0.366,0.587	1.0,1.0,1.0	-0.46
1823	ENSG00000167985.6	SDHAF2	chr11	+	61436760	61436960	61430041	61430182	61437624	61437848	1823	21,40,23	62,67,95	12,9,2	120,114,96	260	130	1.45389e-11	5.08126e-08	0.145,0.23,0.108	0.048,0.038,0.01	0.129
5426	ENSG00000144642.21	RBMS3	chr3	+	28756757	28756968	28576272	28576496	28757108	28757241	5426	4,1,0	2,4,2	3,5,1	0,0,0	260	130	1.75262e-11	5.76499e-08	0.5,0.111,0.0	1.0,1.0,1.0	-0.796
1312	ENSG00000189159.15	JPT1	chr17	-	75146665	75146684	75135247	75136250	75147555	75147653	1312	0,620,120	3,1,2	0,0,0	13,1,7	148	130	2.71971e-11	8.44909e-08	0.0,0.998,0.981	0.0,0.0,0.0	0.66
8848	ENSG00000139644.12	TMBIM6	chr12	+	49741201	49741329	49738992	49739082	49752463	49752526	8848	7,0,20	5,5,13	1,4,17	0,0,0	257	130	4.71052e-11	1.38636e-07	0.415,0.0,0.438	1.0,1.0,1.0	-0.716
69024	ENSG00000197256.10	KANK2	chr19	-	11195555	11195881	11194474	11194590	11197484	11197547	69024	76,60,70	10,7,7	97,99,73	0,0,0	260	130	4.981e-11	1.39266e-07	0.792,0.811,0.833	1.0,1.0,1.0	-0.188
50359	ENSG00000105879.11	CBLL1	chr7	+	107752544	107752617	107748879	107749047	107753413	107753511	50359	18,7,16	1,0,0	11,14,15	7,12,9	202	130	1.19592e-10	3.03976e-07	0.921,1.0,1.0	0.503,0.429,0.518	0.49
69023	ENSG00000197256.10	KANK2	chr19	-	11195555	11195820	11194474	11194590	11197484	11197548	69023	92,73,81	10,7,7	111,112,79	0,0,0	260	130	1.7371e-10	4.22334e-07	0.821,0.839,0.853	1.0,1.0,1.0	-0.162
46914	ENSG00000177426.20	TGIF1	chr18	+	3450324	3450505	3450035	3450070	3456353	3456580	46914	303354267	27,32,28	264244270	3,12,0	260	130	2.13101e-10	4.96515e-07	0.849,0.847,0.827	0.978,0.91,1.0	-0.122
15813	ENSG00000215126.10	CBWD6	chr9	-	41165000	41165087	41162332	41162377	41166783	41166830	15813	28,23,49	0,0,0	21,24,17	4,6,8	216	130	2.81535e-10	5.89788e-07	1.0,1.0,1.0	0.76,0.707,0.561	0.324
69028	ENSG00000197256.10	KANK2	chr19	-	11196049	11196227	11194503	11194590	11197484	11197530	69028	6,4,5	10,7,7	5,2,3	0,0,0	260	130	2.84774e-10	5.89788e-07	0.231,0.222,0.263	1.0,1.0,1.0	-0.761
46913	ENSG00000177426.20	TGIF1	chr18	+	3450321	3450505	3449881	3450070	3456353	3456580	46913	312358274	27,32,28	267245274	3,12,0	260	130	2.81619e-10	5.89788e-07	0.852,0.848,0.83	0.978,0.911,1.0	-0.12
7896	ENSG00000133104.13	SPART	chr13	-	36336286	36336358	36335020	36335832	36346313	36346493	7896	4,4,3	0,0,0	5,4,8	3,9,5	201	130	4.99292e-10	9.9714e-07	1.0,1.0,1.0	0.519,0.223,0.509	0.583
70899	ENSG00000221983.7	UBA52	chr19	+	18572350	18572607	18571874	18571909	18573292	18573403	70899	140151155	0,98,76	150122135	0,0,0	260	130	6.63453e-10	1.2793e-06	1.0,0.435,0.505	1.0,1.0,1.0	-0.353
56229	ENSG00000177479.19	ARIH2	chr3	+	48944981	48945181	48922747	48922811	48961611	48961679	56229	7,4,3	0,0,0	6,0,4	3,1,5	260	130	8.35928e-10	1.55814e-06	1.0,1.0,1.0	0.5,0.0,0.286	0.738
40182	ENSG00000108395.13	TRIM37	chr17	-	59001597	59001714	58998201	58999459	59012327	59012446	40182	177242190	16,18,12	176157147	0,0,4	246	130	8.83929e-10	1.59447e-06	0.854,0.877,0.893	1.0,1.0,0.951	-0.109
21603	ENSG00000139116.18	KIF21A	chr12	-	39330241	39330262	39326263	39326324	39330745	39330911	21603	0,5,0	89,93,99	20,13,5	69,70,76	150	130	1.033e-09	1.80514e-06	0.0,0.045,0.0	0.201,0.139,0.054	-0.116
56855	ENSG00000239969.5	AC091390.4	chr7	+	102366017	102366076	102364167	102364411	102375822	102375949	56855	13,15,20	5,4,7	28,27,17	0,0,0	188	130	1.11356e-09	1.83145e-06	0.643,0.722,0.664	1.0,1.0,1.0	-0.324
41366	ENSG00000158402.19	CDC25C	chr5	-	138329552	138329647	138328483	138328529	138330986	138331180	41366	69,62,58	10,21,20	97,83,84	4,4,1	224	130	1.11337e-09	1.83145e-06	0.8,0.631,0.627	0.934,0.923,0.98	-0.26
46409	ENSG00000010810.17	FYN	chr6	-	111740980	111741093	111719804	111720062	111780565	111780635	46409	17,12,13	60,57,45	1,5,0	62,62,69	242	130	1.17219e-09	1.87278e-06	0.132,0.102,0.134	0.009,0.042,0.0	0.106
64741	ENSG00000094975.13	SUCO	chr1	+	172577538	172577559	172575517	172575623	172577763	172577819	64741	5,24,8	2,10,10	2,15,20	0,0,0	150	130	1.26e-09	1.95716e-06	0.684,0.675,0.409	1.0,1.0,1.0	-0.411
65526	ENSG00000068366.19	ACSL4	chrX	-	109696143	109696196	109683135	109683372	109733138	109733213	65526	42,81,80	0,13,14	76,75,76	0,0,0	182	130	1.96694e-09	2.97268e-06	1.0,0.817,0.803	1.0,1.0,1.0	-0.127
73024	ENSG00000136425.13	CIB2	chr15	-	78120567	78120661	78111164	78111276	78131164	78131271	73024	2,4,6	2,4,6	3,4,4	0,0,0	223	130	2.08977e-09	3.07521e-06	0.368,0.368,0.368	1.0,1.0,1.0	-0.632
22457	ENSG00000088543.14	C3orf18	chr3	-	50566005	50566094	50561721	50561747	50567462	50567625	22457	3,0,0	4,4,5	3,3,3	0,1,0	218	130	3.36922e-09	4.497e-06	0.309,0.0,0.0	1.0,0.641,1.0	-0.777
47308	ENSG00000090006.17	LTBP4	chr19	+	40616888	40617020	40614191	40614446	40619346	40619382	47308	524494524	0,187,0	497458418	161,93,187	260	130	3.24176e-09	4.497e-06	1.0,0.569,1.0	0.607,0.711,0.528	0.241
40183	ENSG00000108395.13	TRIM37	chr17	-	59001597	59001741	58999380	58999459	59012327	59012446	40183	77113103	16,18,12	90,85,58	0,0,4	260	130	3.30671e-09	4.497e-06	0.706,0.758,0.811	1.0,1.0,0.879	-0.201
31068	ENSG00000167637.16	ZNF283	chr19	+	43833504	43833626	43828195	43828281	43835504	43835592	31068	10,4,7	6,1,3	10,12,13	0,0,0	251	130	3.78486e-09	4.92199e-06	0.463,0.674,0.547	1.0,1.0,1.0	-0.439
69026	ENSG00000197256.10	KANK2	chr19	-	11195621	11195820	11194474	11194590	11197484	11197521	69026	71,74,58	10,7,7	63,52,36	0,0,0	260	130	4.02166e-09	4.99749e-06	0.78,0.841,0.806	1.0,1.0,1.0	-0.191
12629	ENSG00000123358.19	NR4A1	chr12	+	52052495	52052645	52041809	52041929	52054326	52054673	12629	0,1,0	13,21,18	15,6,6	9,10,19	260	130	4.00142e-09	4.99749e-06	0.0,0.023,0.0	0.455,0.231,0.136	-0.266
33737	ENSG00000126249.7	PDCD2L	chr19	+	34404929	34404990	34404383	34404538	34409160	34409510	33737	104108107	19,0,14	128,95,80	0,1,0	190	130	4.46529e-09	5.42814e-06	0.789,1.0,0.839	1.0,0.985,1.0	-0.119
21790	ENSG00000106785.14	TRIM14	chr9	-	98094866	98095029	98084354	98088005	98099930	98099976	21790	139142103	8,16,5	126133135	2,0,0	260	130	5.41726e-09	6.44528e-06	0.897,0.816,0.912	0.969,1.0,1.0	-0.115
74252	ENSG00000087884.14	AAMDC	chr11	+	77855344	77855482	77842478	77842628	77872174	77872354	74252	2,17,11	1,4,6	15,9,18	0,0,0	260	130	6.06396e-09	6.79236e-06	0.5,0.68,0.478	1.0,1.0,1.0	-0.447
12268	ENSG00000245534.6	RORA-AS1	chr15	+	60488523	60488591	60479177	60479398	60510407	60510533	12268	5,17,9	2,4,8	15,9,13	0,0,0	197	130	6.07339e-09	6.79236e-06	0.623,0.737,0.426	1.0,1.0,1.0	-0.405
4026	ENSG00000243725.6	TTC4	chr1	+	54733628	54733710	54731485	54731700	54737581	54737664	4026	129,96,89	8,11,7	154109125	0,2,0	211	130	5.89492e-09	6.79236e-06	0.909,0.843,0.887	1.0,0.971,1.0	-0.111
55534	ENSG00000006194.9	ZNF263	chr16	+	3288453	3288570	3283954	3284205	3289392	3289875	55534	39,32,35	0,0,0	41,18,32	3,11,7	246	130	6.27016e-09	6.87492e-06	1.0,1.0,1.0	0.878,0.464,0.707	0.317
47311	ENSG00000090006.17	LTBP4	chr19	+	40616888	40617042	40614179	40614446	40619346	40619493	47311	426420410	0,187,0	404359309	161,93,187	260	130	8.21374e-09	8.83277e-06	1.0,0.529,1.0	0.556,0.659,0.452	0.287
32410	ENSG00000251022.6	THAP9-AS1	chr4	-	82897988	82898062	82893008	82894847	82900076	82900223	32410	49,71,56	16,4,9	62,51,39	0,0,1	203	130	9.09947e-09	9.60062e-06	0.662,0.919,0.799	1.0,1.0,0.962	-0.194
72485	ENSG00000104164.10	BLOC1S6	chr15	+	45592134	45592276	45587122	45587525	45605427	45605514	72485	97,85,115	30,14,11	109126116	3,0,6	260	130	1.2528e-08	1.29732e-05	0.618,0.752,0.839	0.948,1.0,0.906	-0.215
21789	ENSG00000106785.14	TRIM14	chr9	-	98091908	98092001	98084354	98088005	98099930	98099976	21789	132,98,111	8,16,5	119105117	2,0,0	222	130	1.45425e-08	1.47854e-05	0.906,0.782,0.929	0.972,1.0,1.0	-0.118
41007	ENSG00000253477.5	AC012213.1	chr8	-	103487560	103487681	103483397	103483515	103489696	103489849	41007	1,5,10	4,6,1	8,4,4	0,0,0	250	130	1.49156e-08	1.48941e-05	0.115,0.302,0.839	1.0,1.0,1.0	-0.581
32409	ENSG00000251022.6	THAP9-AS1	chr4	-	82895691	82895774	82893008	82894847	82900076	82900223	32409	72,83,85	16,4,9	55,70,62	0,0,1	212	130	1.60593e-08	1.57547e-05	0.734,0.927,0.853	1.0,1.0,0.974	-0.153
8317	ENSG00000113240.12	CLK4	chr5	-	178619837	178619896	178616881	178618778	178623255	178623416	8317	0,0,0	39,50,46	4,7,8	35,31,25	188	130	1.75627e-08	1.66455e-05	0.0,0.0,0.0	0.073,0.135,0.181	-0.13
34099	ENSG00000129003.17	VPS13C	chr15	-	61864640	61864820	61863439	61863528	61868658	61868773	34099	9,4,11	23,20,28	0,0,1	26,20,30	260	130	2.09812e-08	1.95541e-05	0.164,0.091,0.164	0.0,0.0,0.016	0.134
36303	ENSG00000231312.6	AC007388.1	chr2	+	39557981	39558046	39518582	39518710	39599365	39599539	36303	0,0,0	9,5,1	4,3,2	1,2,2	194	130	2.19784e-08	2.01477e-05	0.0,0.0,0.0	0.728,0.501,0.401	-0.543
11089	ENSG00000178222.12	RNF212	chr4	-	1056837	1057004	1056249	1056503	1058320	1058393	11089	56,24,47	0,0,0	21,27,23	1,8,5	260	130	2.23517e-08	2.01594e-05	1.0,1.0,1.0	0.913,0.628,0.697	0.254
30842	ENSG00000132676.15	DAP3	chr1	+	155725381	155725411	155709772	155709824	155727607	155727738	30842	0,0,0	2,1,8	3,2,1	0,2,0	159	130	2.43e-08	2.12317e-05	0.0,0.0,0.0	1.0,0.45,1.0	-0.817
57719	ENSG00000177150.12	FAM210A	chr18	-	13671861	13671973	13663346	13666713	13726328	13726560	57719	75,127,87	22,6,4	123,115,91	0,2,0	241	130	2.59731e-08	2.20059e-05	0.648,0.919,0.921	1.0,0.969,1.0	-0.16
78199	ENSG00000004534.14	RBM6	chr3	+	49967469	49968748	49962575	49962685	49972058	49972148	78199	94,101,84	0,11,19	88,74,57	0,0,0	260	130	2.5692e-08	2.20059e-05	1.0,0.821,0.689	1.0,1.0,1.0	-0.163
14372	ENSG00000161888.11	SPC24	chr19	-	11147817	11147894	11146021	11146430	11155616	11155761	14372	6,8,11	8,2,2	28,15,13	0,0,0	206	130	2.85646e-08	2.38403e-05	0.321,0.716,0.776	1.0,1.0,1.0	-0.396
10154	ENSG00000179134.15	SAMD4B	chr19	+	39354005	39354066	39342395	39342576	39356688	39357089	10154	367347347	139,6,0	304255271	99,86,86	190	130	2.97392e-08	2.44557e-05	0.644,0.975,1.0	0.678,0.67,0.683	0.196
68937	ENSG00000123106.10	CCDC91	chr12	+	28225794	28225861	28190445	28190641	28255580	28255662	68937	14,14,11	4,7,3	14,9,6	0,0,0	196	130	3.08353e-08	2.46326e-05	0.699,0.57,0.709	1.0,1.0,1.0	-0.341
44903	ENSG00000283930.1	AL117339.5	chr10	+	38094930	38095224	38094367	38094490	38095537	38095629	44903	34,25,22	15,8,7	13,24,8	0,0,1	260	130	3.25941e-08	2.56708e-05	0.531,0.61,0.611	1.0,1.0,0.8	-0.349
78392	ENSG00000100342.20	APOL1	chr22	+	36257082	36257136	36254897	36254999	36257318	36257407	78392	15,8,2	0,0,0	6,4,5	3,2,4	183	130	3.65527e-08	2.79999e-05	1.0,1.0,1.0	0.587,0.587,0.47	0.452
40602	ENSG00000177058.11	SLC38A9	chr5	-	55664692	55664863	55656714	55656774	55669227	55669321	40602	138127104	6,16,4	146139114	1,1,0	260	130	3.79801e-08	2.87001e-05	0.92,0.799,0.929	0.986,0.986,1.0	-0.108
31275	ENSG00000171984.14	SHLD1	chr20	+	5756711	5756848	5750452	5750479	5772861	5773043	31275	0,0,0	6,5,1	5,7,2	4,2,3	260	130	3.86157e-08	2.87914e-05	0.0,0.0,0.0	0.385,0.636,0.25	-0.424
27573	ENSG00000128563.13	PRKRIP1	chr7	+	102365954	102366076	102363893	102364411	102375822	102375949	27573	46,46,33	5,4,7	59,58,29	0,0,0	251	130	4.05483e-08	2.9447e-05	0.827,0.856,0.709	1.0,1.0,1.0	-0.203
39028	ENSG00000180776.15	ZDHHC20	chr13	-	21378660	21378738	21375106	21376655	21381433	21381455	39028	27,28,10	59,40,52	4,2,5	44,64,47	207	130	4.0161e-08	2.9447e-05	0.223,0.305,0.108	0.054,0.019,0.063	0.167
53334	ENSG00000123219.12	CENPK	chr5	-	65554796	65554898	65552492	65552549	65561462	65561564	53334	147153165	5,0,5	91106109	18,11,10	231	130	4.18548e-08	3.00061e-05	0.943,1.0,0.949	0.74,0.844,0.86	0.149
53336	ENSG00000123219.12	CENPK	chr5	-	65554796	65554946	65552492	65552549	65561462	65561535	53336	208218295	5,0,5	148170178	18,11,10	260	130	4.24243e-08	3.00294e-05	0.954,1.0,0.967	0.804,0.885,0.899	0.111
61831	ENSG00000119397.16	CNTRL	chr9	+	121080305	121080478	121075011	121075067	121088295	121088543	61831	22,17,12	6,6,8	3,2,10	0,0,0	260	130	5.92046e-08	3.98875e-05	0.647,0.586,0.429	1.0,1.0,1.0	-0.446
53238	ENSG00000117362.12	APH1A	chr1	-	150267956	150267991	150267715	150267789	150268697	150269015	53238	103129111	6,0,10	144,77,107	27,14,24	164	130	6.51533e-08	4.33512e-05	0.932,1.0,0.898	0.809,0.813,0.779	0.143
72497	ENSG00000104164.10	BLOC1S6	chr15	+	45603099	45603187	45587235	45587525	45605427	45605470	72497	108,79,55	30,14,11	71,86,66	3,0,6	217	130	6.67705e-08	4.34156e-05	0.683,0.772,0.75	0.934,1.0,0.868	-0.199
56231	ENSG00000177479.19	ARIH2	chr3	+	48945135	48945181	48922747	48922811	48961611	48961679	56231	13,10,10	0,0,0	10,2,4	3,1,5	175	130	6.96301e-08	4.4046e-05	1.0,1.0,1.0	0.712,0.598,0.373	0.439
57687	ENSG00000153237.17	CCDC148	chr2	-	158345214	158345318	158340597	158340680	158358448	158358570	57687	1,1,0	0,7,2	4,4,3	0,1,0	233	130	7.08908e-08	4.4046e-05	1.0,0.074,0.0	1.0,0.691,1.0	-0.539
26153	ENSG00000026508.18	CD44	chr11	+	35206111	35206243	35198120	35198246	35208104	35208137	26153	2,4,5	3,3,5	1,8,11	0,0,1	260	130	7.02373e-08	4.4046e-05	0.25,0.4,0.333	1.0,1.0,0.846	-0.621
59168	ENSG00000100325.14	ASCC2	chr22	-	29833540	29833614	29825621	29825780	29834488	29834550	59168	0,0,2	3,1,2	3,7,3	1,0,1	203	130	8.02962e-08	4.88292e-05	0.0,0.0,0.39	0.658,1.0,0.658	-0.642
20432	ENSG00000188917.14	TRMT2B	chrX	-	101051643	101051733	101051250	101051366	101051816	101052054	20432	8,24,13	1,0,0	3,8,7	5,2,5	219	130	8.03355e-08	4.88292e-05	0.826,1.0,1.0	0.263,0.704,0.454	0.468
47312	ENSG00000090006.17	LTBP4	chr19	+	40617099	40617225	40614175	40614446	40619346	40619376	47312	296302313	0,187,0	315257281	161,93,187	255	130	8.85955e-08	5.27039e-05	1.0,0.452,1.0	0.499,0.585,0.434	0.311
78198	ENSG00000004534.14	RBM6	chr3	+	49967197	49968748	49962575	49962685	49972058	49972148	78198	49,44,43	0,11,19	37,38,38	0,0,0	260	130	8.82924e-08	5.27039e-05	1.0,0.667,0.531	1.0,1.0,1.0	-0.267
76194	ENSG00000085382.11	HACE1	chr6	-	104811310	104811393	104796928	104797025	104833041	104833173	76194	17,35,35	6,8,2	27,24,39	0,0,0	212	130	9.16334e-08	5.35335e-05	0.635,0.728,0.915	1.0,1.0,1.0	-0.241
76847	ENSG00000259024.6	TVP23C-CDRT4	chr17	-	15503097	15503232	15440207	15440285	15545784	15545916	76847	10,3,15	9,8,10	15,20,7	2,1,0	260	130	9.19046e-08	5.35335e-05	0.357,0.158,0.429	0.789,0.909,1.0	-0.585
16921	ENSG00000168297.15	PXK	chr3	+	58412900	58412963	58410089	58410159	58424751	58425058	16921	77,80,74	0,0,0	93,53,72	10,11,0	192	130	1.02473e-07	5.79696e-05	1.0,1.0,1.0	0.863,0.765,1.0	0.124
48576	ENSG00000168916.15	ZNF608	chr5	-	124638781	124638823	124636912	124637906	124639132	124639214	48576	0,0,0	25,8,10	11,3,1	10,4,9	171	130	1.0263e-07	5.79696e-05	0.0,0.0,0.0	0.455,0.363,0.078	-0.299
74828	ENSG00000197555.9	SIPA1L1	chr14	+	71400793	71400918	71321390	71321531	71512742	71512845	74828	0,10,5	1,3,4	3,2,8	0,0,0	254	130	1.06351e-07	5.94702e-05	0.0,0.63,0.39	1.0,1.0,1.0	-0.66
43087	ENSG00000185507.20	IRF7	chr11	-	614173	614399	613950	614037	614475	614534	43087	76,88,62	3,0,0	65,71,63	8,5,12	260	130	1.16712e-07	6.39844e-05	0.927,1.0,1.0	0.802,0.877,0.724	0.175
27574	ENSG00000128563.13	PRKRIP1	chr7	+	102365973	102366076	102363894	102364411	102375822	102375949	27574	51,52,51	5,4,7	64,57,45	0,0,0	232	130	1.22501e-07	6.52394e-05	0.851,0.879,0.803	1.0,1.0,1.0	-0.156
25639	ENSG00000153310.19	FAM49B	chr8	-	129896671	129896854	129880375	129880458	129903311	129903350	25639	0,0,0	7,1,7	2,4,7	0,10,0	260	130	1.24308e-07	6.55771e-05	0.0,0.0,0.0	1.0,0.167,1.0	-0.722
34761	ENSG00000213988.10	ZNF90	chr19	+	20125005	20126166	20105220	20105316	20126751	20127018	34761	0,21,6	5,11,5	23,9,25	3,0,0	260	130	1.44675e-07	7.4221e-05	0.0,0.488,0.375	0.793,1.0,1.0	-0.643
36080	ENSG00000128245.14	YWHAH	chr22	+	31945499	31945678	31944965	31945235	31956138	31956482	36080	14,18,12	14,9,7	12,20,19	2,1,0	260	130	1.53192e-07	7.7876e-05	0.333,0.5,0.462	0.75,0.909,1.0	-0.455
16300	ENSG00000003756.16	RBM5	chr3	+	50104247	50104308	50100531	50103166	50105076	50105142	16300	81,77,75	12,22,10	95,55,53	3,1,2	190	130	1.67763e-07	8.37601e-05	0.822,0.705,0.837	0.956,0.974,0.948	-0.171
78370	ENSG00000186638.16	KIF24	chr9	-	34271808	34271930	34263100	34263172	34286616	34286704	78370	6,15,6	0,0,0	11,9,8	4,1,4	251	130	1.80072e-07	8.68054e-05	1.0,1.0,1.0	0.588,0.823,0.509	0.36
10927	ENSG00000103034.14	NDRG4	chr16	+	58500987	58501077	58500089	58500269	58503705	58503903	10927	2,2,5	4,2,1	4,4,1	0,0,0	219	130	1.79716e-07	8.68054e-05	0.229,0.372,0.748	1.0,1.0,1.0	-0.55
50976	ENSG00000134352.19	IL6ST	chr5	-	55969549	55969855	55964145	55964312	55976214	55976278	50976	139,99,109	11,13,21	134,82,107	0,0,7	260	130	1.97841e-07	9.37546e-05	0.863,0.792,0.722	1.0,1.0,0.884	-0.169
49133	ENSG00000237187.8	NR2F1-AS1	chr5	-	93432364	93432460	93411020	93411509	93438702	93438741	49133	0,3,9	1,0,0	0,1,0	7,1,3	225	130	2.02644e-07	9.52239e-05	0.0,1.0,1.0	0.0,0.366,0.0	0.545
36083	ENSG00000128245.14	YWHAH	chr22	+	31945556	31945678	31944965	31945235	31956138	31956604	36083	14,18,12	14,9,7	13,16,19	2,1,0	251	130	2.17396e-07	0.000100468	0.341,0.509,0.47	0.771,0.892,1.0	-0.448
74737	ENSG00000197930.12	ERO1A	chr14	-	52661292	52661304	52658123	52658150	52663800	52663847	74737	20,40,0	9,3,6	0,0,0	8,1,2	141	130	2.21808e-07	0.000101666	0.672,0.925,0.0	0.0,0.0,0.0	0.532
18856	ENSG00000141552.17	ANAPC11	chr17	+	81893103	81893187	81891745	81891863	81893551	81893614	18856	8,0,7	73,45,51	32,13,10	38,51,23	213	130	2.24348e-07	0.000101995	0.063,0.0,0.077	0.339,0.135,0.21	-0.181
58787	ENSG00000100181.22	TPTEP1	chr22	+	16614076	16614178	16601910	16602215	16637039	16637090	58787	7,15,15	8,19,18	38,13,36	5,4,9	231	130	2.30663e-07	0.00010402	0.33,0.308,0.319	0.811,0.647,0.692	-0.398
5798	ENSG00000184619.5	KRBA2	chr17	-	8371599	8372081	8369104	8370386	8375899	8375979	5798	5,7,9	6,14,9	1,0,0	15,5,4	260	130	2.38674e-07	0.000106771	0.294,0.2,0.333	0.032,0.0,0.0	0.265
50975	ENSG00000134352.19	IL6ST	chr5	-	55968275	55968396	55964145	55964312	55976214	55976278	50975	159187137	11,13,21	133135147	0,0,7	250	130	2.52582e-07	0.000112096	0.883,0.882,0.772	1.0,1.0,0.916	-0.126
45517	ENSG00000166262.15	FAM227B	chr15	-	49620133	49620190	49615120	49615243	49620699	49620818	45517	0,1,0	13,13,33	8,3,7	29,12,13	186	130	2.91615e-07	0.00012426	0.0,0.051,0.0	0.162,0.149,0.273	-0.178
43713	ENSG00000122490.18	PQLC1	chr18	-	79933968	79934022	79930227	79930311	79943328	79943462	43713	18,16,22	7,5,10	32,18,23	0,2,1	183	130	2.9088e-07	0.00012426	0.646,0.694,0.61	1.0,0.865,0.942	-0.286
57597	ENSG00000069493.14	CLEC2D	chr12	+	9693415	9693948	9693033	9693115	9694759	9695138	57597	2,4,9	0,0,0	1,2,4	3,0,10	260	130	3.01022e-07	0.000126563	1.0,1.0,1.0	0.143,1.0,0.167	0.563
39256	ENSG00000133059.16	DSTYK	chr1	-	205187417	205187806	205169162	205169832	205211270	205211566	39256	12,30,34	1,0,0	24,11,17	2,7,6	260	130	3.08566e-07	0.000128767	0.857,1.0,1.0	0.857,0.44,0.586	0.325
4194	ENSG00000171456.18	ASXL1	chr20	+	32371777	32371874	32369014	32369123	32372163	32372223	4194	11,7,9	0,0,0	10,11,9	16,0,8	226	130	3.2093e-07	0.000132934	1.0,1.0,1.0	0.264,1.0,0.393	0.448
57720	ENSG00000177150.12	FAM210A	chr18	-	13681604	13682105	13666002	13666713	13726328	13726505	57720	149167119	22,6,4	104,102,87	0,2,0	260	130	3.24357e-07	0.000133366	0.772,0.933,0.937	1.0,0.962,1.0	-0.107
11744	ENSG00000170421.12	KRT8	chr12	-	52949455	52949585	52904657	52905027	52949714	52949831	11744	61,83,78	0,1,3	17,62,69	1,14,10	259	130	3.50427e-07	0.000142373	1.0,0.977,0.929	0.895,0.69,0.776	0.182
49140	ENSG00000237187.8	NR2F1-AS1	chr5	-	93544794	93544915	93411446	93411509	93553760	93553863	49140	2,4,12	6,7,12	4,3,5	0,1,0	250	130	3.51356e-07	0.000142373	0.148,0.229,0.342	1.0,0.609,1.0	-0.63
72500	ENSG00000104164.10	BLOC1S6	chr15	+	45603103	45603187	45587351	45587525	45605427	45605514	72500	85,59,41	30,14,11	43,74,49	3,0,6	213	130	3.65394e-07	0.000145402	0.634,0.72,0.695	0.897,1.0,0.833	-0.227
71029	ENSG00000173575.20	CHD2	chr15	+	92998148	92998261	92997252	92997403	92998498	92998621	71029	8,8,8	59,47,54	28,11,33	28,35,32	242	130	3.67214e-07	0.000145402	0.068,0.084,0.074	0.349,0.144,0.356	-0.208
28106	ENSG00000085511.19	MAP3K4	chr6	+	161108950	161109041	161108742	161108859	161109754	161109914	28106	5,7,10	30,29,28	0,0,0	20,10,22	220	130	3.65324e-07	0.000145402	0.09,0.125,0.174	0.0,0.0,0.0	0.13
33631	ENSG00000182919.14	C11orf54	chr11	+	93757315	93757465	93754872	93755386	93759741	93759816	33631	87,96,107	0,0,1	97,89,99	8,4,7	260	130	4.0481e-07	0.000157198	1.0,1.0,0.982	0.858,0.918,0.876	0.11
79235	ENSG00000153140.8	CETN3	chr5	-	90396492	90396564	90393709	90394107	90399471	90399549	79235	18,14,11	0,0,0	9,8,21	2,8,2	201	130	4.24854e-07	0.000162722	1.0,1.0,1.0	0.744,0.393,0.872	0.33
46538	ENSG00000049192.14	ADAMTS6	chr5	-	65452706	65452918	65452132	65452216	65460169	65460338	46538	17,28,13	1,8,3	13,8,15	0,0,0	260	130	4.29971e-07	0.000163562	0.895,0.636,0.684	1.0,1.0,1.0	-0.262
52337	ENSG00000283580.3	AC098484.3	chr1	+	42773545	42773649	42767305	42767624	42774736	42774868	52337	26,49,40	3,4,7	40,35,36	0,0,0	233	130	4.53257e-07	0.000171255	0.829,0.872,0.761	1.0,1.0,1.0	-0.179
22283	ENSG00000176834.13	VSIG10	chr12	-	118082126	118082429	118079345	118079606	118095532	118095814	22283	81,86,86	3,13,6	85,77,92	0,2,0	260	130	4.78412e-07	0.000178349	0.931,0.768,0.878	1.0,0.951,1.0	-0.125
21694	ENSG00000117153.15	KLHL12	chr1	-	202893238	202893425	202891099	202892659	202894183	202894282	21694	153158163	28,13,8	188173180	5,5,1	260	130	4.86983e-07	0.000180342	0.732,0.859,0.911	0.949,0.945,0.989	-0.127
52126	ENSG00000058799.14	YIPF1	chr1	-	53883112	53883276	53878641	53878722	53888906	53888986	52126	102180156	2,2,2	179123141	17,8,10	260	130	5.29342e-07	0.000193466	0.962,0.978,0.975	0.84,0.885,0.876	0.105
34248	ENSG00000143127.12	ITGA10	chr1	-	145895982	145896096	145895630	145895711	145896267	145896352	34248	7,5,14	0,0,0	7,3,3	1,2,4	243	130	5.41013e-07	0.00019518	1.0,1.0,1.0	0.789,0.445,0.286	0.493
43720	ENSG00000133065.10	SLC41A1	chr1	-	205798668	205798815	205797903	205798051	205798956	205799101	43720	98,101,60	1,7,9	80,98,103	0,0,0	260	130	5.38153e-07	0.00019518	0.98,0.878,0.769	1.0,1.0,1.0	-0.124
25665	ENSG00000164136.16	IL15	chr4	+	141656185	141656307	141636601	141637224	141688821	141689035	25665	0,5,1	4,0,3	2,8,2	0,0,0	251	130	5.57163e-07	0.000198446	0.0,1.0,0.147	1.0,1.0,1.0	-0.618
34494	ENSG00000256128.5	LINC00944	chr12	-	126760931	126761045	126748055	126748127	126772078	126772356	34494	1,4,1	17,39,31	13,14,4	24,21,16	243	130	6.01866e-07	0.000210348	0.031,0.052,0.017	0.225,0.263,0.118	-0.169
43279	ENSG00000143374.16	TARS2	chr1	+	150496481	150496628	150492184	150492489	150496809	150496908	43279	176155152	7,0,7	179131144	15,20,18	260	130	6.01562e-07	0.000210348	0.926,1.0,0.916	0.856,0.766,0.8	0.14
16805	ENSG00000206195.10	DUXAP8	chr22	+	15791009	15791152	15790660	15790798	15815475	15815566	16805	15,5,1	1,0,0	41,0,0	1,3,9	260	130	6.37129e-07	0.000215925	0.882,1.0,1.0	0.953,0.0,0.0	0.643
70268	ENSG00000165304.7	MELK	chr9	+	36594627	36594771	36589535	36589652	36599393	36599486	70268	167167169	15,7,18	131,140,94	0,5,0	260	130	6.33426e-07	0.000215925	0.848,0.923,0.824	1.0,0.933,1.0	-0.113
45066	ENSG00000116984.12	MTR	chr1	+	236803427	236803642	236795280	236795737	236806143	236806233	45066	91,114,76	11,6,4	55,58,102	0,1,0	260	130	6.29718e-07	0.000215925	0.805,0.905,0.905	1.0,0.967,1.0	-0.117
61463	ENSG00000137522.17	RNF121	chr11	+	71978085	71978235	71962151	71962289	71982760	71982915	61463	0,4,5	4,5,2	4,9,1	1,0,0	260	130	6.88191e-07	0.00022771	0.0,0.286,0.556	0.667,1.0,1.0	-0.608
67129	ENSG00000196369.11	SRGAP2B	chr1	-	144995007	144995200	144914691	144914754	145092834	145093443	67129	5,16,4	0,0,0	0,28,3	3,30,0	260	130	6.86599e-07	0.00022771	1.0,1.0,1.0	0.0,0.318,1.0	0.561
1961	ENSG00000268902.3	CSAG2	chrX	-	152708834	152709007	152708260	152708640	152709460	152709575	1961	35,35,25	1,0,2	21,23,9	4,22,2	260	130	7.03591e-07	0.000231436	0.946,1.0,0.862	0.724,0.343,0.692	0.35
9444	ENSG00000163006.11	CCDC138	chr2	+	108873450	108873589	108856793	108856970	108876087	108876578	9444	48,63,62	0,1,0	62,45,43	16,0,5	260	130	7.1279e-07	0.000233091	1.0,0.969,1.0	0.66,1.0,0.811	0.166
71266	ENSG00000204790.9	AL163540.1	chr9	-	63994813	63994900	63992144	63992189	63996584	63996631	71266	44,60,43	9,11,5	45,27,65	3,0,0	216	130	7.19114e-07	0.000233614	0.746,0.767,0.838	0.9,1.0,1.0	-0.183
17878	ENSG00000025423.11	HSD17B6	chr12	+	56773833	56774165	56752160	56752318	56784852	56785016	17878	8,5,5	0,0,0	12,3,10	5,0,5	260	130	7.62765e-07	0.000243732	1.0,1.0,1.0	0.545,1.0,0.5	0.318
73304	ENSG00000115421.12	PAPOLG	chr2	+	60771518	60771630	60770457	60770511	60775033	60775123	73304	21,47,24	3,8,1	48,41,33	0,0,0	241	130	7.97055e-07	0.000253242	0.791,0.76,0.928	1.0,1.0,1.0	-0.174
22840	ENSG00000010626.14	LRRC23	chr12	+	6909889	6910026	6906408	6906662	6913890	6914228	22840	13,8,7	7,4,0	11,5,15	0,0,0	260	130	8.29143e-07	0.000261061	0.481,0.5,1.0	1.0,1.0,1.0	-0.34
67583	ENSG00000167840.13	ZNF232	chr17	-	5111075	5111219	5109393	5109768	5111799	5111815	67583	19,29,39	7,4,3	14,8,17	0,0,0	260	130	8.31002e-07	0.000261061	0.576,0.784,0.867	1.0,1.0,1.0	-0.258
64448	ENSG00000164542.12	KIAA0895	chr7	-	36336153	36336297	36335045	36335178	36367110	36367171	64448	4,5,5	0,5,5	3,7,10	0,0,0	260	130	8.70143e-07	0.00027183	1.0,0.333,0.333	1.0,1.0,1.0	-0.445
11689	ENSG00000251669.5	FAM86EP	chr4	-	3947741	3948007	3943273	3943372	3948089	3948220	11689	9,7,9	0,1,1	4,7,0	7,3,3	260	130	9.12647e-07	0.000283524	1.0,0.778,0.818	0.222,0.538,0.0	0.612
17332	ENSG00000283228.1	AC068547.1	chr2	-	151870841	151870861	151870530	151870611	151872416	151872493	17332	0,0,0	5,14,2	1,2,8	5,7,7	149	130	9.5233e-07	0.000292601	0.0,0.0,0.0	0.149,0.2,0.499	-0.283
41501	ENSG00000132635.16	PCED1A	chr20	-	2836038	2836314	2835313	2835709	2838231	2838478	41501	102129135	5,0,0	126,93,135	12,7,11	260	130	9.86873e-07	0.000301557	0.911,1.0,1.0	0.84,0.869,0.86	0.114
34169	ENSG00000069974.15	RAB27A	chr15	-	55237315	55237442	55234781	55234956	55238402	55238491	34169	0,0,0	1,1,2	2,2,3	3,0,0	256	130	1.02382e-06	0.000311147	0.0,0.0,0.0	0.253,1.0,1.0	-0.751
15006	ENSG00000163697.16	APBB2	chr4	-	41065575	41065673	41033235	41033304	41214404	41214458	15006	69,77,106	19,13,15	78,81,94	9,0,0	227	130	1.04632e-06	0.000314565	0.675,0.772,0.802	0.832,1.0,1.0	-0.194
75361	ENSG00000167733.13	HSD11B1L	chr19	+	5684988	5685119	5684780	5684905	5686899	5686991	75361	5,6,7	0,1,0	2,7,7	2,4,5	260	130	1.11344e-06	0.000332956	1.0,0.75,1.0	0.333,0.467,0.412	0.513
50978	ENSG00000134352.19	IL6ST	chr5	-	55969759	55969855	55964208	55964312	55976214	55976278	50978	104,63,75	11,13,21	87,51,76	0,0,7	225	130	1.14251e-06	0.000339828	0.845,0.737,0.674	1.0,1.0,0.863	-0.202
41665	ENSG00000103148.15	NPRL3	chr16	-	124936	125073	119125	119255	138149	138334	41665	6,9,8	0,0,0	12,1,10	4,0,5	260	130	1.1658e-06	0.000344924	1.0,1.0,1.0	0.6,1.0,0.5	0.3
4826	ENSG00000167578.17	RAB4B	chr19	+	40783777	40783840	40778215	40778391	40786664	40786760	4826	1,6,4	3,11,7	0,0,0	5,8,7	192	130	1.22657e-06	0.000360993	0.184,0.27,0.279	0.0,0.0,0.0	0.244
27393	ENSG00000198393.7	ZNF26	chr12	+	132987664	132987768	132986364	132986873	133006056	133006176	27393	14,18,44	0,0,0	17,16,20	6,3,1	233	130	1.23756e-06	0.000362319	1.0,1.0,1.0	0.613,0.748,0.918	0.24
6998	ENSG00000152942.18	RAD17	chr5	+	69371453	69371557	69371034	69371171	69372033	69372217	6998	4,12,11	50,35,33	2,0,2	34,56,36	233	130	1.26723e-06	0.000367161	0.043,0.161,0.157	0.032,0.0,0.03	0.1
17213	ENSG00000215908.10	CROCCP2	chr1	-	16633094	16633346	16632274	16632371	16635026	16635168	17213	22,34,37	6,2,3	39,49,57	0,0,0	260	130	1.30505e-06	0.000372331	0.647,0.895,0.86	1.0,1.0,1.0	-0.199
58073	ENSG00000100614.17	PPM1A	chr14	+	60277312	60277365	60277004	60277091	60282683	60283089	58073	6,1,0	0,12,2	3,5,5	0,0,0	182	130	1.36756e-06	0.000384285	1.0,0.056,0.0	1.0,1.0,1.0	-0.648
75282	ENSG00000189068.10	VSTM1	chr19	-	54042168	54042196	54041915	54041953	54042276	54042369	75282	20,9,20	2,1,0	11,3,5	10,3,2	157	130	1.36612e-06	0.000384285	0.892,0.882,1.0	0.477,0.453,0.674	0.39
46161	ENSG00000196605.7	ZNF846	chr19	-	9759859	9759942	9757474	9758764	9762081	9762165	46161	8,11,4	2,5,2	15,16,19	1,0,0	212	130	1.36551e-06	0.000384285	0.71,0.574,0.551	0.902,1.0,1.0	-0.356
33345	ENSG00000196437.10	ZNF569	chr19	-	37426251	37426378	37411154	37414419	37444906	37444964	33345	53,50,49	11,6,0	25,34,51	0,0,0	256	130	1.37449e-06	0.000384302	0.71,0.809,1.0	1.0,1.0,1.0	-0.16
756	ENSG00000111788.10	AC009533.1	chr12	+	9312616	9312695	9311730	9311831	9312874	9313029	756	16,14,26	1,3,7	16,16,13	0,0,0	208	130	1.46794e-06	0.000404364	0.909,0.745,0.699	1.0,1.0,1.0	-0.216
15375	ENSG00000126522.16	ASL	chr7	+	66082367	66082451	66075879	66076093	66088806	66088921	15375	13,10,12	2,3,4	6,9,12	0,0,0	213	130	1.46564e-06	0.000404364	0.799,0.67,0.647	1.0,1.0,1.0	-0.295
57893	ENSG00000198157.10	HMGN5	chrX	-	81195117	81195297	81121534	81121672	81201736	81201886	57893	2,3,7	4,4,4	8,9,9	0,2,0	260	130	1.45629e-06	0.000404364	0.2,0.273,0.467	1.0,0.692,1.0	-0.584
73511	ENSG00000139112.10	GABARAPL1	chr12	+	10214073	10214187	10213835	10213974	10218062	10218141	73511	1,3,13	0,0,0	7,0,11	2,3,2	243	130	1.48565e-06	0.000407235	1.0,1.0,1.0	0.652,0.0,0.746	0.534
36631	ENSG00000159214.12	CCDC24	chr1	+	43992522	43992639	43991801	43992387	43993889	43993964	36631	35,31,28	0,0,0	36,36,25	4,5,3	246	130	1.58343e-06	0.000431922	1.0,1.0,1.0	0.826,0.792,0.815	0.189
77046	ENSG00000172765.17	TMCC1	chr3	-	129857249	129857405	129848342	129848412	129893493	129893576	77046	9,3,8	7,4,0	14,9,2	0,0,0	260	130	1.59301e-06	0.000432424	0.391,0.273,1.0	1.0,1.0,1.0	-0.445
49573	ENSG00000138468.15	SENP7	chr3	-	101398860	101399055	101372007	101372126	101417592	101417790	49573	14,16,15	0,0,0	12,11,21	5,6,0	260	130	1.60321e-06	0.000433092	1.0,1.0,1.0	0.545,0.478,1.0	0.326
36761	ENSG00000117616.17	RSRP1	chr1	-	25244453	25244498	25243549	25243633	25245149	25245301	36761	0,0,3	41,34,28	6,5,9	27,31,20	174	130	1.61696e-06	0.000434705	0.0,0.0,0.074	0.142,0.108,0.252	-0.143
13680	ENSG00000283761.1	AC118553.2	chr1	+	99999260	99999415	99993536	99993741	100007033	100007156	13680	81,78,55	7,8,7	68,72,72	1,0,2	260	130	1.8814e-06	0.000496901	0.853,0.83,0.797	0.971,1.0,0.947	-0.146
71028	ENSG00000173575.20	CHD2	chr15	+	92998137	92998261	92997301	92997403	92998498	92998621	71028	5,6,4	59,47,54	20,7,16	28,35,32	253	130	1.91051e-06	0.000496901	0.042,0.062,0.037	0.268,0.093,0.204	-0.141
75624	ENSG00000163666.9	HESX1	chr3	-	57211334	57211502	57199761	57200028	57226295	57226336	75624	11,2,3	6,3,6	0,1,0	8,3,7	260	130	1.90718e-06	0.000496901	0.478,0.25,0.2	0.0,0.143,0.0	0.262
49136	ENSG00000237187.8	NR2F1-AS1	chr5	-	93438702	93438741	93409808	93411509	93553760	93553863	49136	2,1,0	6,7,12	5,0,3	0,1,0	168	130	1.90161e-06	0.000496901	0.205,0.1,0.0	1.0,0.0,1.0	-0.565
1997	ENSG00000121067.17	SPOP	chr17	-	49668026	49668078	49636758	49636809	49677932	49678003	1997	3,1,3	19,12,17	8,6,16	6,3,18	181	130	1.8703e-06	0.000496901	0.102,0.056,0.112	0.489,0.59,0.39	-0.4
20813	ENSG00000127419.16	TMEM175	chr4	+	948510	948615	948115	948154	950420	950518	20813	23,18,10	16,29,30	0,3,8	36,38,28	234	130	1.89358e-06	0.000496901	0.444,0.256,0.156	0.0,0.042,0.137	0.226
63536	ENSG00000143420.18	ENSA	chr1	-	150626478	150626526	150625554	150625808	150627311	150627592	63536	22,26,24	1,0,0	24,18,17	0,11,7	177	130	2.13841e-06	0.00055105	0.942,1.0,1.0	1.0,0.546,0.641	0.252
51695	ENSG00000147687.18	TATDN1	chr8	-	124503839	124503951	124495471	124495542	124504274	124504347	51695	19,13,32	0,0,0	19,12,23	7,4,0	241	130	2.21642e-06	0.000568531	1.0,1.0,1.0	0.594,0.618,1.0	0.263
8171	ENSG00000107020.9	PLGRKT	chr9	-	5381862	5382031	5361757	5361888	5436568	5436694	8171	0,2,4	7,1,1	2,7,2	0,1,0	260	130	2.2614e-06	0.000574796	0.0,0.5,0.667	1.0,0.778,1.0	-0.537
41700	ENSG00000116191.17	RALGPS2	chr1	+	178892229	178892307	178889641	178889696	178893918	178894024	41700	3,5,2	5,7,7	0,0,0	9,6,8	207	130	2.33631e-06	0.000591077	0.274,0.31,0.152	0.0,0.0,0.0	0.245
55183	ENSG00000145390.11	USP53	chr4	+	119235289	119235411	119217549	119217673	119239217	119239312	55183	0,2,1	5,18,10	6,2,5	0,6,0	251	130	2.37386e-06	0.000592606	0.0,0.054,0.049	1.0,0.147,1.0	-0.681
51271	ENSG00000174238.14	PITPNA	chr17	-	1543019	1543027	1541565	1541640	1548295	1548387	51271	0,6,5	6,3,4	0,0,0	6,13,7	137	130	2.4953e-06	0.000620153	0.0,0.655,0.543	0.0,0.0,0.0	0.399
59368	ENSG00000070269.13	TMEM260	chr14	+	56621530	56621702	56618593	56618763	56625381	56625530	59368	7,20,21	4,6,3	19,7,17	0,0,1	260	130	2.5883e-06	0.00064042	0.467,0.625,0.778	1.0,1.0,0.895	-0.342
64450	ENSG00000164542.12	KIAA0895	chr7	-	36356901	36357590	36335045	36335178	36367110	36367269	64450	13,7,15	0,5,5	12,16,13	0,0,0	260	130	2.64171e-06	0.000647903	1.0,0.412,0.6	1.0,1.0,1.0	-0.329
9213	ENSG00000157654.17	PALM2-AKAP2	chr9	+	109931926	109932028	109925060	109925082	109942685	109943381	9213	16,20,8	3,4,2	24,21,22	0,0,0	231	130	2.63545e-06	0.000647903	0.75,0.738,0.692	1.0,1.0,1.0	-0.273
40741	ENSG00000160685.13	ZBTB7B	chr1	+	155014014	155014093	155010915	155011015	155014654	155014719	40741	10,4,17	0,0,1	11,5,6	2,5,3	208	130	2.65635e-06	0.000648647	1.0,1.0,0.914	0.775,0.385,0.556	0.399
36774	ENSG00000114867.20	EIF4G1	chr3	+	184315488	184315545	184314494	184314674	184317716	184317816	36774	38,45,50	0,0,27	29,22,19	21,19,21	186	130	2.70206e-06	0.000656942	1.0,1.0,0.564	0.491,0.447,0.387	0.413
62482	ENSG00000206149.10	HERC2P9	chr15	+	28655494	28655691	28655272	28655420	28655795	28656026	62482	6,1,4	12,21,14	16,13,6	10,7,5	260	130	2.88143e-06	0.000690163	0.2,0.023,0.125	0.444,0.481,0.375	-0.317
49608	ENSG00000166321.13	NUDT13	chr10	+	73125397	73125509	73125117	73125243	73126672	73126827	49608	11,6,7	0,4,5	13,2,9	0,0,0	241	130	2.89539e-06	0.000690163	1.0,0.447,0.43	1.0,1.0,1.0	-0.374
41365	ENSG00000158402.19	CDC25C	chr5	-	138326020	138326054	138319218	138319374	138328483	138328529	41365	8,10,8	10,11,8	10,19,8	0,5,0	163	130	2.95049e-06	0.000699104	0.39,0.42,0.444	1.0,0.752,1.0	-0.499
78371	ENSG00000186638.16	KIF24	chr9	-	34297016	34297114	34290173	34290389	34306251	34306441	78371	42,38,36	1,2,0	21,10,21	6,11,2	227	130	3.13854e-06	0.000740524	0.96,0.916,1.0	0.667,0.342,0.857	0.337
56621	ENSG00000088340.15	FER1L4	chr20	-	35578835	35578967	35576785	35576828	35579055	35579114	56621	5,13,0	0,7,4	3,5,2	0,0,0	260	130	3.32572e-06	0.000778121	1.0,0.481,0.0	1.0,1.0,1.0	-0.506
12340	ENSG00000162959.13	MEMO1	chr2	-	31891991	31892134	31869850	31869952	31943301	31943383	12340	15,26,12	4,6,0	15,16,15	0,0,0	260	130	3.50205e-06	0.000810238	0.652,0.684,1.0	1.0,1.0,1.0	-0.221
21359	ENSG00000136536.14	2020-03-07	chr2	+	159714556	159714598	159712522	159712661	159743060	159743253	21359	11,5,3	0,7,4	5,5,6	0,0,0	171	130	3.68428e-06	0.000847824	1.0,0.352,0.363	1.0,1.0,1.0	-0.428
2915	ENSG00000146350.13	TBC1D32	chr6	-	121307975	121308101	121304754	121304833	121310778	121310847	2915	28,48,47	0,0,0	31,29,33	5,6,0	255	130	3.74e-06	0.000850462	1.0,1.0,1.0	0.76,0.711,1.0	0.176
17592	ENSG00000248049.6	UBA6-AS1	chr4	+	67720421	67721051	67701360	67701484	67721476	67722505	17592	14,15,15	0,0,0	23,11,9	0,4,6	260	130	3.75658e-06	0.000850462	1.0,1.0,1.0	1.0,0.579,0.429	0.331
56570	ENSG00000094841.13	UPRT	chrX	+	75294562	75294620	75293471	75293514	75296341	75296411	56570	12,21,26	19,43,32	4,3,6	25,27,34	187	130	3.73788e-06	0.000850462	0.305,0.253,0.361	0.1,0.072,0.109	0.213
62507	ENSG00000056097.15	ZFR	chr5	-	32417647	32417792	32406726	32407021	32444228	32444328	62507	1,4,2	0,0,1	0,0,1	2,1,0	260	130	3.74924e-06	0.000850462	1.0,1.0,0.5	0.0,0.0,1.0	0.5
22454	ENSG00000088543.14	C3orf18	chr3	-	50565465	50565861	50561721	50561747	50567462	50567665	22454	9,15,2	4,4,5	12,3,10	0,1,0	260	130	3.84093e-06	0.000862574	0.529,0.652,0.167	1.0,0.6,1.0	-0.417
60737	ENSG00000165675.16	ENOX2	chrX	-	130783546	130783690	130703119	130703254	130901683	130901731	60737	45,38,36	3,4,7	40,29,40	0,1,0	260	130	3.9896e-06	0.000888823	0.882,0.826,0.72	1.0,0.935,1.0	-0.169
17591	ENSG00000248049.6	UBA6-AS1	chr4	+	67720421	67720632	67701279	67701484	67721476	67722505	17591	12,15,12	0,0,0	23,11,9	0,4,6	260	130	3.97911e-06	0.000888823	1.0,1.0,1.0	1.0,0.579,0.429	0.331
31984	ENSG00000087157.18	PGS1	chr17	+	78392513	78392665	78378661	78378808	78398251	78398351	31984	5,10,5	0,7,2	11,15,27	0,0,0	260	130	4.01904e-06	0.000891829	1.0,0.417,0.556	1.0,1.0,1.0	-0.342
68657	ENSG00000072071.16	ADGRL1	chr19	-	14160592	14160696	14160111	14160297	14161311	14161626	68657	117,77,132	7,0,4	112,86,77	17,12,10	233	130	4.2616e-06	0.000923661	0.903,1.0,0.948	0.786,0.8,0.811	0.151
35441	ENSG00000239382.10	ALKBH6	chr19	-	36013000	36013089	36011403	36011464	36013343	36013422	35441	56,110,71	8,1,6	106,87,47	0,0,0	218	130	4.26045e-06	0.000923661	0.807,0.985,0.876	1.0,1.0,1.0	-0.111
13399	ENSG00000147996.16	CBWD5	chr9	+	65690966	65691026	65682765	65682857	65692570	65692608	13399	26,46,31	0,8,14	43,13,19	1,0,0	189	130	4.23261e-06	0.000923661	1.0,0.798,0.604	0.967,1.0,1.0	-0.188
77912	ENSG00000125871.13	MGME1	chr20	+	17975683	17975903	17969800	17970370	17989938	17991122	77912	64,73,76	2,0,0	66,69,48	5,8,3	260	130	4.25103e-06	0.000923661	0.941,1.0,1.0	0.868,0.812,0.889	0.124
48028	ENSG00000197905.8	TEAD4	chr12	+	3012169	3012232	2994737	2994992	3020633	3020759	48028	2,1,2	0,0,0	2,0,0	0,2,2	192	130	4.21497e-06	0.000923661	1.0,1.0,1.0	1.0,0.0,0.0	0.667
22287	ENSG00000176834.13	VSIG10	chr12	-	118135638	118135742	118126480	118126670	118135856	118135948	22287	11,12,24	21,37,20	7,3,1	45,22,31	233	130	4.51465e-06	0.00097098	0.226,0.153,0.401	0.08,0.071,0.018	0.204
45926	ENSG00000135976.18	ANKRD36	chr2	+	97164396	97164469	97164282	97164311	97167576	97167605	45926	7,2,3	0,4,4	3,3,6	0,0,0	202	130	4.7162e-06	0.00101044	1.0,0.243,0.326	1.0,1.0,1.0	-0.477
11740	ENSG00000170421.12	KRT8	chr12	-	52949455	52949517	52904657	52905027	52949714	52949776	11740	74,95,69	0,1,3	87,59,59	1,14,10	191	130	4.82304e-06	0.00102939	1.0,0.985,0.94	0.983,0.741,0.801	0.133
53069	ENSG00000174718.11	KIAA1551	chr12	+	31970188	31970356	31960776	31960871	31980877	31982979	53069	85,81,91	0,5,5	51,46,61	9,7,14	260	130	4.90934e-06	0.00103987	1.0,0.89,0.901	0.739,0.767,0.685	0.2
56375	ENSG00000145725.19	PPIP5K2	chr5	+	103133452	103133648	103120199	103120488	103136731	103136822	56375	50,71,47	0,9,5	51,30,52	0,0,0	260	130	4.99918e-06	0.0010549	1.0,0.798,0.825	1.0,1.0,1.0	-0.126
45788	ENSG00000156042.17	CFAP70	chr10	-	73291349	73291444	73278178	73278337	73291639	73291735	45788	31,23,35	3,0,11	20,17,32	0,0,0	224	130	5.04002e-06	0.00105768	0.857,1.0,0.649	1.0,1.0,1.0	-0.165
3979	ENSG00000280828.1	AC090114.3	chr7	+	128609486	128609579	128591849	128592017	128615859	128615970	3979	28,43,21	2,6,3	29,30,18	0,0,0	222	130	5.08886e-06	0.00105786	0.891,0.808,0.804	1.0,1.0,1.0	-0.166
43710	ENSG00000122490.18	PQLC1	chr18	-	79930227	79930311	79919183	79919400	79943328	79943462	43710	10,6,9	27,29,48	0,4,1	49,31,48	213	130	5.08736e-06	0.00105786	0.184,0.112,0.103	0.0,0.073,0.013	0.104
45799	ENSG00000025434.18	NR1H3	chr11	+	47261240	47261449	47259790	47259979	47261918	47262018	45799	0,12,0	3,1,6	1,3,5	1,0,0	260	130	5.22673e-06	0.00107454	0.0,0.857,0.0	0.333,1.0,1.0	-0.492
62344	ENSG00000175029.16	CTBP2	chr10	-	125133511	125133612	125038996	125039155	125158634	125158716	62344	13,2,15	4,0,4	7,8,5	0,0,0	230	130	5.34767e-06	0.00109537	0.648,1.0,0.679	1.0,1.0,1.0	-0.224
31194	ENSG00000198951.11	NAGA	chr22	-	42067764	42067936	42067112	42067290	42068438	42068574	31194	157152176	4,19,17	155149152	5,0,3	260	130	5.40067e-06	0.00110219	0.952,0.8,0.838	0.939,1.0,0.962	-0.104
74831	ENSG00000197555.9	SIPA1L1	chr14	+	71413947	71414014	71321390	71321531	71512742	71512845	74831	6,16,10	1,3,4	3,9,7	0,0,0	196	130	5.48621e-06	0.00111558	0.799,0.78,0.624	1.0,1.0,1.0	-0.266
42911	ENSG00000185480.11	PARPBP	chr12	+	102178591	102178770	102165728	102165883	102182548	102182627	42911	38,42,33	2,15,6	29,26,34	0,2,0	260	130	5.61578e-06	0.00113636	0.905,0.583,0.733	1.0,0.867,1.0	-0.215
38264	ENSG00000105223.19	PLD3	chr19	+	40365717	40365930	40365552	40365585	40366383	40366510	38264	27,30,29	0,0,0	39,22,27	6,2,2	260	130	5.62909e-06	0.00113636	1.0,1.0,1.0	0.765,0.846,0.871	0.173
70903	ENSG00000221983.7	UBA52	chr19	+	18575056	18575151	18573661	18573748	18577002	18577290	70903	2,3,3	0,0,0	2,2,4	4,0,3	224	130	5.65253e-06	0.00113699	1.0,1.0,1.0	0.225,1.0,0.436	0.446
17211	ENSG00000215908.10	CROCCP2	chr1	-	16626352	16626499	16625374	16626005	16627144	16627289	17211	63,92,55	5,4,6	104,90,91	0,0,2	260	130	5.71778e-06	0.00114358	0.863,0.92,0.821	1.0,1.0,0.958	-0.118
44325	ENSG00000231205.11	ZNF826P	chr19	-	20406008	20406132	20340367	20341101	20408949	20409045	44325	15,13,10	8,0,13	8,21,19	0,0,1	253	130	5.84386e-06	0.00115471	0.491,1.0,0.283	1.0,1.0,0.907	-0.378
62261	ENSG00000144306.14	SCRN3	chr2	+	174397335	174397404	174395740	174395817	174398274	174398442	62261	0,0,0	5,10,6	7,0,4	5,7,3	198	130	5.88158e-06	0.00115807	0.0,0.0,0.0	0.479,0.0,0.467	-0.315
40568	ENSG00000152784.15	PRDM8	chr4	+	80191471	80191569	80184301	80184351	80196351	80196497	40568	22,4,30	2,0,0	12,12,4	3,4,4	227	130	6.04374e-06	0.00118582	0.863,1.0,1.0	0.696,0.632,0.364	0.39
56609	ENSG00000105221.16	AKT2	chr19	-	40282216	40282444	40265221	40265351	40282707	40282776	56609	8,7,9	0,1,0	11,3,4	1,3,3	260	130	6.16867e-06	0.00119358	1.0,0.778,1.0	0.846,0.333,0.4	0.4
38998	ENSG00000163689.20	C3orf67	chr3	-	58849031	58849409	58831685	58831889	58863557	58863892	38998	16,24,33	4,6,0	25,32,29	0,0,0	260	130	6.13858e-06	0.00119358	0.667,0.667,1.0	1.0,1.0,1.0	-0.222
55358	ENSG00000165912.15	PACSIN3	chr11	-	47182673	47182809	47182402	47182559	47183003	47183069	55358	95,77,67	7,6,5	78,71,66	2,0,0	260	130	6.2176e-06	0.00119478	0.872,0.865,0.87	0.951,1.0,1.0	-0.115
10471	ENSG00000138443.15	ABI2	chr2	+	203376056	203376132	203328394	203328631	203380207	203380273	10471	2,3,3	0,4,3	3,3,1	0,0,0	205	130	6.26589e-06	0.00119584	1.0,0.322,0.388	1.0,1.0,1.0	-0.43
35064	ENSG00000197826.11	CFAP299	chr4	+	80944809	80944939	80869992	80870135	80963516	80963612	35064	6,1,4	0,0,0	0,9,4	4,0,3	259	130	6.37899e-06	0.00120809	1.0,1.0,1.0	0.0,1.0,0.401	0.533
6336	ENSG00000248309.7	MEF2C-AS1	chr5	+	88943015	88943122	88905208	88905270	88965840	88967279	6336	1,2,13	0,1,10	1,0,0	5,8,6	236	130	6.41646e-06	0.00120809	1.0,0.524,0.417	0.099,0.0,0.0	0.614
43303	ENSG00000250802.7	ZBED3-AS1	chr5	+	77089345	77089403	77087001	77087619	77098654	77098669	43303	2,3,4	0,4,4	0,0,1	2,12,8	187	130	6.41099e-06	0.00120809	1.0,0.343,0.41	0.0,0.0,0.08	0.558
24058	ENSG00000137312.14	FLOT1	chr6	-	30741791	30741867	30741189	30741333	30742526	30742706	24058	27,26,21	6,4,8	25,19,19	0,2,0	205	130	6.52733e-06	0.00122484	0.741,0.805,0.625	1.0,0.858,1.0	-0.229
56476	ENSG00000101187.15	SLCO4A1	chr20	+	62668154	62668184	62667740	62667910	62668476	62668541	56476	2,10,1	0,0,0	3,4,4	6,3,0	159	130	6.58448e-06	0.00122505	1.0,1.0,1.0	0.29,0.522,1.0	0.396
64073	ENSG00000189410.11	SH2D5	chr1	-	20730745	20730851	20727957	20728086	20731011	20731175	64073	21,9,14	3,0,10	4,7,17	0,0,0	235	130	6.66411e-06	0.00123394	0.795,1.0,0.436	1.0,1.0,1.0	-0.256
62436	ENSG00000100479.12	POLE2	chr14	-	49674349	49674427	49674122	49674216	49679724	49679800	62436	83,103,84	14,23,12	119,88,81	0,3,10	207	130	6.71544e-06	0.00123782	0.788,0.738,0.815	1.0,0.949,0.836	-0.148
77058	ENSG00000172765.17	TMCC1	chr3	-	129880308	129880559	129848345	129848412	129893493	129893532	77058	33,35,23	7,4,0	17,28,38	0,0,0	260	130	6.7646e-06	0.00124023	0.702,0.814,1.0	1.0,1.0,1.0	-0.161
24255	ENSG00000131591.17	C1orf159	chr1	-	1105955	1106049	1091990	1092103	1116059	1116356	24255	0,0,1	2,1,0	1,1,1	0,0,0	223	130	6.8789e-06	0.00124084	0.0,0.0,1.0	1.0,1.0,1.0	-0.667
23157	ENSG00000165948.10	IFI27L1	chr14	+	94088247	94088303	94081355	94081449	94094749	94094899	23157	5,2,5	0,0,1	3,0,5	2,2,2	185	130	6.81278e-06	0.00124084	1.0,1.0,0.778	0.513,0.0,0.637	0.543
68678	ENSG00000101247.17	NDUFAF5	chr20	+	13814417	13814515	13808841	13808902	13816462	13816546	68678	23,18,6	31,47,23	3,2,4	31,31,32	227	130	6.87304e-06	0.00124084	0.298,0.18,0.13	0.053,0.036,0.067	0.151
5855	ENSG00000167380.16	ZNF226	chr19	+	44166704	44166882	44165587	44165807	44169564	44169628	5855	4,9,2	0,0,0	10,4,13	0,6,4	260	130	6.86096e-06	0.00124084	1.0,1.0,1.0	1.0,0.25,0.619	0.377
48703	ENSG00000139629.15	GALNT6	chr12	-	51383460	51383582	51379545	51379884	51390849	51390937	48703	16,39,24	2,10,0	17,23,18	0,0,0	251	130	7.09087e-06	0.00127039	0.806,0.669,1.0	1.0,1.0,1.0	-0.175
43083	ENSG00000185507.20	IRF7	chr11	-	613950	614037	613784	613865	614173	614399	43083	66,66,61	1,1,15	69,62,53	0,0,0	216	130	7.12052e-06	0.00127039	0.975,0.975,0.71	1.0,1.0,1.0	-0.113
16428	ENSG00000231925.11	TAPBP	chr6	-	33303954	33303989	33299693	33301771	33304296	33304638	16428	41,38,30	1,0,0	29,41,42	1,2,15	164	130	7.25893e-06	0.00128861	0.97,1.0,1.0	0.958,0.942,0.689	0.127
13782	ENSG00000157600.11	TMEM164	chrX	+	110003882	110004164	110002686	110002772	110067346	110067396	13782	26,28,18	3,3,4	9,8,13	0,0,0	260	130	7.33095e-06	0.00129728	0.813,0.824,0.692	1.0,1.0,1.0	-0.224
13686	ENSG00000283761.1	AC118553.2	chr1	+	100043072	100043229	100017681	100017815	100049908	100050004	13686	16,18,9	2,1,5	14,14,32	0,0,0	260	130	7.35876e-06	0.00129809	0.8,0.9,0.474	1.0,1.0,1.0	-0.275
64037	ENSG00000185436.11	IFNLR1	chr1	-	24159051	24159182	24154156	24157891	24159473	24159633	64037	14,10,8	0,4,4	10,9,6	0,0,0	260	130	7.54363e-06	0.00132652	1.0,0.556,0.5	1.0,1.0,1.0	-0.315
1147	ENSG00000105778.18	AVL9	chr7	+	32580218	32580272	32573198	32573418	32580801	32580890	1147	20,27,13	0,8,5	30,22,27	1,0,0	183	130	7.62192e-06	0.00133608	1.0,0.706,0.649	0.955,1.0,1.0	-0.2
52629	ENSG00000185896.10	LAMP1	chr13	+	113309642	113309862	113297240	113297495	113319468	113319656	52629	13,26,14	3,0,6	26,16,18	0,0,0	260	130	7.78674e-06	0.00135226	0.684,1.0,0.538	1.0,1.0,1.0	-0.259
10800	ENSG00000132199.19	ENOSF1	chr18	-	691067	691106	690548	690631	693881	693908	10800	36,25,27	0,0,1	46,22,18	7,2,4	168	130	7.84006e-06	0.0013573	1.0,1.0,0.954	0.836,0.895,0.777	0.149
27535	ENSG00000135365.15	PHF21A	chr11	-	45971115	45971367	45969814	45969904	45979759	45979966	27535	95110111	0,0,0	82,94,66	5,3,5	260	130	7.94755e-06	0.00137166	1.0,1.0,1.0	0.891,0.94,0.868	0.1
54344	ENSG00000183576.12	SETD3	chr14	-	99413875	99413934	99406515	99406590	99480727	99480788	54344	2,4,2	0,0,0	0,0,2	1,5,0	188	130	7.97857e-06	0.00137278	1.0,1.0,1.0	0.0,0.0,1.0	0.667
20972	ENSG00000272138.1	LINC01607	chr8	+	79800560	79800690	79783728	79783766	79802486	79802799	20972	3,5,0	0,0,1	2,0,0	1,1,1	259	130	8.01264e-06	0.00137441	1.0,1.0,0.0	0.501,0.0,0.0	0.5
35705	ENSG00000166153.16	DEPDC4	chr12	-	100253488	100253715	100252479	100252536	100256048	100256226	35705	2,0,0	0,1,3	6,5,5	0,0,0	260	130	8.13057e-06	0.00139038	1.0,0.0,0.0	1.0,1.0,1.0	-0.667
11415	ENSG00000204580.13	DDR1	chr6	+	30885624	30885680	30884352	30884710	30888687	30888814	11415	39,39,36	30,45,37	95,39,68	27,20,24	185	130	8.24382e-06	0.00140117	0.477,0.378,0.406	0.712,0.578,0.666	-0.232
33440	ENSG00000138134.11	STAMBPL1	chr10	+	88882461	88882622	88880223	88880638	88893870	88893913	33440	1,1,2	0,1,0	0,0,0	6,3,2	260	130	8.31777e-06	0.00140946	1.0,0.333,1.0	0.0,0.0,0.0	0.778
34760	ENSG00000213988.10	ZNF90	chr19	+	20121221	20121346	20105220	20105316	20125005	20126166	34760	2,4,7	0,0,1	1,3,2	3,0,11	254	130	8.36137e-06	0.00141257	1.0,1.0,0.782	0.146,1.0,0.085	0.517
928	ENSG00000204410.14	MSH5	chr6	+	31761749	31761780	31761471	31761615	31761865	31761955	928	0,1,2	2,5,4	3,2,1	2,0,0	160	130	8.43933e-06	0.00141717	0.0,0.14,0.289	0.549,1.0,1.0	-0.707
66150	ENSG00000180329.13	CCDC43	chr17	-	44683871	44683959	44673068	44673525	44689549	44689725	66150	72,77,104	1,0,0	46,64,54	6,0,7	217	130	8.50442e-06	0.00141958	0.977,1.0,1.0	0.821,1.0,0.822	0.111
42340	ENSG00000179241.12	LDLRAD3	chr11	+	36036102	36036249	35944077	35944144	36081652	36081778	42340	55,48,53	4,2,7	50,87,33	0,0,1	260	130	8.96969e-06	0.00148395	0.873,0.923,0.791	1.0,1.0,0.943	-0.119
8943	ENSG00000058453.16	CROCC	chr1	+	16969115	16969340	16968202	16968418	16970252	16970453	8943	47,36,38	4,0,0	28,15,29	4,8,7	260	130	9.02635e-06	0.00148892	0.855,1.0,1.0	0.778,0.484,0.674	0.306
60171	ENSG00000072803.17	FBXW11	chr5	-	171914342	171914405	171910571	171910797	172006457	172006873	60171	72,84,95	70,69,78	107,71,76	44,28,33	192	130	9.0596e-06	0.00149001	0.411,0.452,0.452	0.622,0.632,0.609	-0.183
70629	ENSG00000044115.20	CTNNA1	chr5	+	138754693	138755163	138753660	138754098	138781922	138782029	70629	3,2,3	1,2,1	1,0,0	3,2,1	260	130	9.18239e-06	0.00150578	0.6,0.333,0.6	0.143,0.0,0.0	0.463
3978	ENSG00000280828.1	AC090114.3	chr7	+	128608117	128608213	128591849	128592017	128615859	128615970	3978	41,31,31	2,6,3	22,22,41	0,0,0	225	130	9.27605e-06	0.00151531	0.922,0.749,0.857	1.0,1.0,1.0	-0.157
56477	ENSG00000101187.15	SLCO4A1	chr20	+	62668157	62668184	62667869	62667910	62668476	62668541	56477	2,7,1	0,0,0	3,4,6	6,3,0	156	130	9.53844e-06	0.00153712	1.0,1.0,1.0	0.294,0.526,1.0	0.393
73880	ENSG00000171928.13	TVP23B	chr17	+	18790895	18790960	18789352	18789435	18797578	18797668	73880	48,35,41	0,9,9	23,32,25	0,1,0	194	130	9.52963e-06	0.00153712	1.0,0.723,0.753	1.0,0.955,1.0	-0.16
45787	ENSG00000156042.17	CFAP70	chr10	-	73291225	73291444	73278178	73278337	73291639	73291755	45787	59,53,84	3,0,11	69,32,58	0,0,0	260	130	9.77183e-06	0.0015702	0.908,1.0,0.792	1.0,1.0,1.0	-0.1
67492	ENSG00000124570.19	SERPINB6	chr6	-	2968798	2968913	2955523	2955670	2971532	2971777	67492	5,2,2	2,0,0	1,2,1	4,2,5	244	130	9.88705e-06	0.00158417	0.571,1.0,1.0	0.118,0.348,0.096	0.67
65534	ENSG00000177556.11	ATOX1	chr5	-	151751703	151751779	151742821	151742959	151758545	151758649	65534	47,59,50	0,5,25	52,64,56	0,2,0	205	130	1.01482e-05	0.00160759	1.0,0.882,0.559	1.0,0.953,1.0	-0.171
64953	ENSG00000184916.8	JAG2	chr14	-	105144929	105145061	105143481	105143638	105145730	105145973	64953	37,30,33	0,2,0	44,20,27	3,7,5	260	130	1.0129e-05	0.00160759	1.0,0.882,1.0	0.88,0.588,0.73	0.228
11184	ENSG00000242086.8	MUC20-OT1	chr3	+	195685817	195685939	195683749	195683865	195688532	195688797	11184	8,0,13	8,3,10	0,0,1	6,8,2	251	130	1.03765e-05	0.0016391	0.341,0.0,0.402	0.0,0.0,0.206	0.179
73404	ENSG00000066651.19	TRMT11	chr6	+	126008656	126008745	126008391	126008472	126011252	126011274	73404	3,3,1	47,58,28	11,9,7	27,29,41	218	130	1.06118e-05	0.00166395	0.037,0.03,0.021	0.195,0.156,0.092	-0.118
76006	ENSG00000011451.19	WIZ	chr19	-	15431011	15431182	15429585	15430089	15432433	15432557	76006	122122107	0,3,4	139,99,128	15,8,10	260	130	1.06231e-05	0.00166395	1.0,0.953,0.93	0.822,0.861,0.865	0.112
25915	ENSG00000145388.14	METTL14	chr4	+	118705610	118705821	118703934	118704051	118709997	118715433	25915	37,42,30	0,0,0	24,31,20	3,3,3	260	130	1.07535e-05	0.001675	1.0,1.0,1.0	0.8,0.838,0.769	0.198
36773	ENSG00000114867.20	EIF4G1	chr3	+	184315488	184315545	184314494	184314674	184316131	184316218	36773	32,47,42	0,0,0	32,29,17	5,5,0	186	130	1.07966e-05	0.00167705	1.0,1.0,1.0	0.817,0.802,1.0	0.127
42694	ENSG00000154358.20	OBSCN	chr1	+	228219323	228219599	228217012	228217288	228224458	228224734	42694	6,2,1	5,2,0	2,1,2	0,0,0	260	130	1.11383e-05	0.00171581	0.375,0.333,1.0	1.0,1.0,1.0	-0.431
15017	ENSG00000163697.16	APBB2	chr4	-	41142986	41143142	41033235	41033304	41214404	41214458	15017	116128104	19,13,15	86,102,95	9,0,0	260	130	1.13228e-05	0.00173469	0.753,0.831,0.776	0.827,1.0,1.0	-0.156
47427	ENSG00000043514.16	TRIT1	chr1	-	39850118	39850261	39847985	39848097	39883317	39883511	47427	25,47,36	1,1,0	64,38,43	7,2,10	260	130	1.13072e-05	0.00173469	0.926,0.959,1.0	0.821,0.905,0.683	0.159
46774	ENSG00000128833.12	MYO5C	chr15	-	52242047	52242213	52239732	52239879	52244355	52244567	46774	4,19,7	0,0,0	15,4,11	0,4,4	260	130	1.14745e-05	0.00175081	1.0,1.0,1.0	1.0,0.333,0.579	0.363
8455	ENSG00000140451.12	PIF1	chr15	-	64819116	64819223	64818256	64818344	64819846	64819986	8455	17,13,10	0,0,0	17,19,11	0,3,8	236	130	1.14907e-05	0.00175081	1.0,1.0,1.0	1.0,0.777,0.431	0.264
68730	ENSG00000174628.16	IQCK	chr16	+	19763847	19764112	19735352	19735450	19788837	19788922	68730	12,15,19	0,0,0	24,17,7	12,0,1	260	130	1.16134e-05	0.00175517	1.0,1.0,1.0	0.5,1.0,0.778	0.241
14278	ENSG00000138101.18	DTNB	chr2	-	25383835	25383889	25379289	25379323	25387288	25387378	14278	7,3,4	23,32,17	15,13,18	14,17,24	183	130	1.19994e-05	0.00179891	0.178,0.062,0.143	0.432,0.352,0.348	-0.25
79191	ENSG00000141127.14	PRPSAP2	chr17	+	18859339	18859475	18858103	18858261	18865801	18865900	79191	1,1,2	21,23,16	15,9,4	29,19,21	260	130	1.1939e-05	0.00179891	0.023,0.021,0.059	0.205,0.191,0.087	-0.127
3630	ENSG00000137404.14	NRM	chr6	-	30689275	30689452	30688046	30688942	30690046	30690243	3630	204226193	34,36,44	269205210	20,15,21	260	130	1.20544e-05	0.00180233	0.75,0.758,0.687	0.871,0.872,0.833	-0.127
45340	ENSG00000167232.13	ZNF91	chr19	-	23374637	23374764	23359402	23362725	23395324	23395446	45340	12,20,12	4,0,4	23,35,9	0,0,0	256	130	1.23949e-05	0.00184338	0.604,1.0,0.604	1.0,1.0,1.0	-0.264
35580	ENSG00000255439.6	AC135050.2	chr16	-	31084779	31085024	31084557	31084703	31085109	31085260	35580	10,17,3	0,0,0	10,3,8	2,0,6	260	130	1.27239e-05	0.00187734	1.0,1.0,1.0	0.714,1.0,0.4	0.295
72027	ENSG00000132561.13	MATN2	chr8	+	97994479	97994602	97978885	97979008	98003660	98003734	72027	12,3,26	4,0,4	21,30,10	0,0,0	252	130	1.27058e-05	0.00187734	0.607,1.0,0.77	1.0,1.0,1.0	-0.208
38738	ENSG00000132153.14	DHX30	chr3	+	47819235	47819264	47818021	47818117	47827346	47827477	38738	11,6,11	40,55,45	2,1,2	43,42,48	158	130	1.2998e-05	0.00191272	0.185,0.082,0.167	0.037,0.019,0.033	0.115
36277	ENSG00000177359.20	AC024940.1	chr12	-	31117419	31117480	31116356	31116469	31118962	31119110	36277	35,23,26	0,0,0	20,21,31	0,8,3	190	130	1.33095e-05	0.00194831	1.0,1.0,1.0	1.0,0.642,0.876	0.161
28498	ENSG00000164180.13	TMEM161B	chr5	-	88240812	88240916	88228440	88228528	88268720	88268799	28498	114,105,86	12,23,17	108,77,148	8,7,0	233	130	1.35614e-05	0.00198	0.841,0.718,0.738	0.883,0.86,1.0	-0.149
27279	ENSG00000126215.13	XRCC3	chr14	-	103712874	103712968	103711465	103711661	103715423	103715443	27279	5,1,2	5,0,2	5,5,3	0,0,0	223	130	1.36929e-05	0.00199399	0.368,1.0,0.368	1.0,1.0,1.0	-0.421
26105	ENSG00000187193.8	MT1X	chr16	+	56683164	56683386	56682480	56682568	56683957	56684196	26105	76,66,71	2,6,6	84,62,59	25,11,14	260	130	1.38142e-05	0.00200637	0.95,0.846,0.855	0.627,0.738,0.678	0.203
51643	ENSG00000181135.15	ZNF707	chr8	+	143689203	143689301	143687380	143687478	143690056	143690123	51643	13,7,21	0,0,0	25,7,4	0,4,4	227	130	1.38496e-05	0.00200637	1.0,1.0,1.0	1.0,0.501,0.364	0.378
48612	ENSG00000160352.15	ZNF714	chr19	+	21083977	21084069	21082173	21082348	21098184	21098311	48612	69,85,48	0,8,8	40,69,59	1,0,0	221	130	1.39522e-05	0.00201601	1.0,0.862,0.779	0.959,1.0,1.0	-0.106
79495	ENSG00000131374.14	TBC1D5	chr3	-	17586352	17586557	17562018	17562142	17742480	17742612	79495	2,5,8	1,0,0	1,3,6	3,2,2	260	130	1.44518e-05	0.00206682	0.5,1.0,1.0	0.143,0.429,0.6	0.443
65868	ENSG00000148737.16	TCF7L2	chr10	+	113159919	113159992	113158666	113158717	113165554	113165632	65868	11,16,13	0,0,0	15,7,6	1,6,1	202	130	1.45156e-05	0.00207065	1.0,1.0,1.0	0.906,0.429,0.794	0.29
16675	ENSG00000188690.13	UROS	chr10	-	125794021	125794388	125789282	125789363	125794879	125794978	16675	14,21,15	3,4,4	26,1,0	11,6,19	260	130	1.48412e-05	0.00211172	0.7,0.724,0.652	0.542,0.077,0.0	0.486
19281	ENSG00000126246.9	IGFLR1	chr19	-	35740379	35740564	35739709	35740088	35741023	35741223	19281	50,35,44	1,0,0	48,42,44	9,2,2	260	130	1.5079e-05	0.00214011	0.962,1.0,1.0	0.727,0.913,0.917	0.135
23519	ENSG00000177565.16	TBL1XR1	chr3	-	177131362	177131449	177064919	177065022	177197120	177197163	23519	0,0,1	21,8,9	3,1,10	0,5,6	216	130	1.58821e-05	0.00223706	0.0,0.0,0.063	1.0,0.107,0.501	-0.515
2028	ENSG00000161609.9	CCDC155	chr19	+	49390788	49390926	49388217	49388327	49394475	49394580	2028	13,9,25	2,0,0	7,4,13	2,4,4	260	130	1.60203e-05	0.00224521	0.765,1.0,1.0	0.636,0.333,0.619	0.392
57491	ENSG00000130363.11	RSPH3	chr6	-	158986279	158986421	158982484	158982688	158993838	158993926	57491	26,36,40	0,0,0	32,0,29	2,3,4	260	130	1.60048e-05	0.00224521	1.0,1.0,1.0	0.889,0.0,0.784	0.442
66438	ENSG00000133114.17	GPALPP1	chr13	+	45004310	45004437	44989563	44989742	45006201	45006303	66438	44,36,27	0,0,0	27,35,33	15,0,2	256	130	1.62673e-05	0.00227413	1.0,1.0,1.0	0.478,1.0,0.893	0.21
28201	ENSG00000198453.12	ZNF568	chr19	+	36976326	36976367	36974419	36974466	36991175	36991299	28201	0,1,0	4,7,5	4,1,3	0,0,11	170	130	1.65064e-05	0.00230179	0.0,0.098,0.0	1.0,1.0,0.173	-0.692
38523	ENSG00000196954.13	CASP4	chr11	-	104968518	104968728	104954746	104955001	104969249	104969366	38523	22,32,40	0,0,0	42,24,32	0,6,4	260	130	1.67717e-05	0.00232142	1.0,1.0,1.0	1.0,0.667,0.8	0.178
67303	ENSG00000241837.6	ATP5PO	chr21	-	33906727	33906794	33906448	33906500	33907340	33907412	67303	1,5,1	1,3,2	0,0,1	3,2,4	196	130	1.70175e-05	0.00233984	0.399,0.525,0.249	0.0,0.0,0.142	0.344
48543	ENSG00000280987.4	MATR3	chr5	+	139293452	139293575	139279934	139280058	139307238	139308327	48543	1,7,6	0,0,0	0,1,5	3,2,0	252	130	1.70302e-05	0.00233984	1.0,1.0,1.0	0.0,0.205,1.0	0.598
17105	ENSG00000110011.13	DNAJC4	chr11	+	64232509	64232614	64231891	64231964	64233893	64233980	17105	5,8,1	12,13,11	1,0,0	11,10,10	234	130	1.72047e-05	0.00235801	0.188,0.255,0.048	0.048,0.0,0.0	0.148
27461	ENSG00000167635.11	ZNF146	chr19	+	36218121	36218195	36215095	36215155	36228747	36228819	27461	126154189	0,9,5	139,93,114	6,21,14	203	130	1.74937e-05	0.00239176	1.0,0.916,0.96	0.937,0.739,0.839	0.12
34755	ENSG00000232759.1	AC002480.1	chr7	+	22564965	22565152	22563336	22563430	22571774	22572013	34755	12,10,1	0,9,2	14,8,12	0,0,0	260	130	1.77291e-05	0.00241234	1.0,0.357,0.2	1.0,1.0,1.0	-0.481
44371	ENSG00000198373.12	WWP2	chr16	+	69783031	69783152	69776188	69776241	69786995	69787080	44371	13,16,13	0,0,14	6,2,4	22,8,4	250	130	1.77305e-05	0.00241234	1.0,1.0,0.326	0.124,0.115,0.342	0.582
49177	ENSG00000196141.13	SPATS2L	chr2	+	200383866	200384017	200378140	200378371	200389222	200389283	49177	7,11,13	6,0,13	6,11,11	0,0,1	260	130	1.79677e-05	0.00243824	0.368,1.0,0.333	1.0,1.0,0.846	-0.382
18322	ENSG00000110075.14	PPP6R3	chr11	+	68583042	68583129	68575957	68576043	68587944	68588024	18322	71,55,55	1,4,11	78,51,71	0,2,0	216	130	1.90889e-05	0.00257022	0.977,0.892,0.751	1.0,0.939,1.0	-0.106
69776	ENSG00000117305.14	HMGCL	chr1	-	23810735	23810799	23808134	23808323	23816674	23816770	69776	77,112,94	0,10,0	59,47,43	18,10,2	193	130	1.95269e-05	0.00261852	1.0,0.883,1.0	0.688,0.76,0.935	0.167
4442	ENSG00000228315.11	GUSBP11	chr22	-	23683724	23683867	23659864	23660000	23690235	23690356	4442	34,11,13	0,0,0	28,17,13	1,5,2	260	130	1.96136e-05	0.00262385	1.0,1.0,1.0	0.933,0.63,0.765	0.224
2391	ENSG00000205583.13	STAG3L1	chr7	+	75385082	75385156	75366353	75366438	75394972	75395368	2391	3,5,8	5,10,1	2,5,1	0,1,0	203	130	1.97903e-05	0.00264118	0.278,0.243,0.837	1.0,0.762,1.0	-0.468
6929	ENSG00000103174.12	NAGPA	chr16	-	5031744	5031884	5030384	5030493	5033340	5033643	6929	40,42,42	0,0,0	59,41,33	0,10,2	260	130	1.99053e-05	0.00264391	1.0,1.0,1.0	1.0,0.672,0.892	0.145
49202	ENSG00000174353.17	STAG3L3	chr7	-	72999054	72999162	72998489	72998790	72999470	72999550	49202	1,12,1	0,0,0	36,3,2	8,3,0	237	130	2.07897e-05	0.00275483	1.0,1.0,1.0	0.712,0.354,1.0	0.311
20524	ENSG00000271826.5	PLS3-AS1	chrX	-	115562403	115562530	115518181	115519711	115562625	115562707	20524	1,2,8	1,0,1	0,0,2	5,1,0	256	130	2.09103e-05	0.00276426	0.337,1.0,0.802	0.0,0.0,1.0	0.38
31985	ENSG00000087157.18	PGS1	chr17	+	78396307	78396385	78378648	78378808	78398251	78398268	31985	11,29,20	0,7,2	17,17,29	0,0,0	207	130	2.10512e-05	0.00277633	1.0,0.722,0.863	1.0,1.0,1.0	-0.138
45455	ENSG00000144040.12	SFXN5	chr2	-	72968447	72968533	72961130	72961248	72988257	72988348	45455	4,5,22	0,0,0	5,10,15	4,0,4	215	130	2.13293e-05	0.00280639	1.0,1.0,1.0	0.43,1.0,0.694	0.292
38312	ENSG00000198589.11	LRBA	chr4	-	150597082	150597115	150590712	150590859	150599006	150599131	38312	0,2,0	15,37,26	10,2,6	35,26,36	162	130	2.1607e-05	0.00283625	0.0,0.042,0.0	0.187,0.058,0.118	-0.107
64252	ENSG00000159905.14	ZNF221	chr19	+	43960186	43960356	43951244	43951400	43962724	43962807	64252	0,2,0	7,32,13	4,7,7	15,21,28	260	130	2.1686e-05	0.00283995	0.0,0.03,0.0	0.118,0.143,0.111	-0.114
17883	ENSG00000025423.11	HSD17B6	chr12	+	56781973	56782232	56752160	56752318	56784852	56785016	17883	26,14,29	0,0,0	35,28,34	5,0,5	260	130	2.19361e-05	0.00286599	1.0,1.0,1.0	0.778,1.0,0.773	0.15
44872	ENSG00000166938.12	DIS3L	chr15	+	66306896	66306952	66294987	66295141	66308708	66308844	44872	18,14,4	5,2,1	5,12,13	0,0,0	185	130	2.20122e-05	0.00286923	0.717,0.831,0.738	1.0,1.0,1.0	-0.238
66976	ENSG00000121211.7	MND1	chr4	+	153397218	153397333	153358473	153358622	153408970	153409015	66976	75,102,71	0,0,4	61,63,74	4,7,8	244	130	2.21738e-05	0.00288358	1.0,1.0,0.904	0.89,0.827,0.831	0.119
25694	ENSG00000188916.8	INSYN2	chr10	-	127176876	127177139	127175211	127176400	127195996	127196158	25694	5,11,7	0,3,4	15,9,8	0,0,0	260	130	2.22824e-05	0.00289097	1.0,0.647,0.467	1.0,1.0,1.0	-0.295
23501	ENSG00000177565.16	TBL1XR1	chr3	-	177079826	177079945	177053772	177053918	177098465	177098541	23501	6,3,7	6,0,9	5,4,7	0,0,1	248	130	2.29824e-05	0.00296118	0.344,1.0,0.29	1.0,1.0,0.786	-0.384
15009	ENSG00000163697.16	APBB2	chr4	-	41100638	41100750	41033235	41033304	41214404	41214458	15009	39,22,42	19,13,15	29,40,39	9,0,0	241	130	2.30984e-05	0.00296929	0.525,0.477,0.602	0.635,1.0,1.0	-0.344
14385	ENSG00000124074.11	ENKD1	chr16	-	67663936	67664062	67663419	67663556	67666070	67666274	14385	12,10,12	26,14,21	8,0,2	30,17,34	255	130	2.32817e-05	0.00298598	0.19,0.267,0.226	0.12,0.0,0.029	0.178
25471	ENSG00000175224.16	ATG13	chr11	+	46618324	46618375	46617526	46617890	46625300	46625417	25471	1,6,3	4,5,4	3,4,9	2,0,0	180	130	2.39633e-05	0.00306091	0.153,0.464,0.351	0.52,1.0,1.0	-0.517
39679	ENSG00000169180.11	XPO6	chr16	-	28208986	28209122	28175897	28176095	28211365	28211550	39679	22,24,16	1,0,2	7,15,22	6,4,6	260	130	2.39754e-05	0.00306091	0.917,1.0,0.8	0.368,0.652,0.647	0.35
19068	ENSG00000280670.2	CCDC163	chr1	-	45496555	45496623	45495417	45495545	45497298	45497383	19068	2,4,19	2,3,2	10,10,13	1,0,0	197	130	2.4119e-05	0.00306525	0.398,0.468,0.862	0.868,1.0,1.0	-0.38
53413	ENSG00000125319.14	C17orf53	chr17	+	44152636	44152777	44150960	44151044	44154555	44154664	53413	17,20,23	0,4,6	32,20,28	0,0,1	260	130	2.42684e-05	0.00307724	1.0,0.714,0.657	1.0,1.0,0.933	-0.187
21722	ENSG00000212127.5	TAS2R14	chr12	-	11034781	11034885	10973654	10973721	11171421	11171573	21722	2,0,0	2,1,5	5,14,2	3,2,2	233	130	2.52121e-05	0.00318967	0.358,0.0,0.0	0.482,0.796,0.358	-0.426
22596	ENSG00000245937.7	LINC01184	chr5	-	128081972	128082191	127965887	127966928	128082734	128082974	22596	0,8,10	6,6,0	0,0,0	2,9,1	260	130	2.56038e-05	0.00323191	0.0,0.4,1.0	0.0,0.0,0.0	0.467
78190	ENSG00000177674.15	AGTRAP	chr1	+	11745929	11746223	11736141	11736235	11747439	11747545	78190	45,29,33	0,4,6	52,68,71	0,1,0	260	130	2.63606e-05	0.00326672	1.0,0.784,0.733	1.0,0.971,1.0	-0.151
68106	ENSG00000169379.15	ARL13B	chr3	+	93995873	93995944	93980148	93980482	94003658	94003908	68106	31,40,47	6,7,3	30,38,29	0,2,0	200	130	2.62738e-05	0.00326672	0.771,0.788,0.911	1.0,0.925,1.0	-0.152
10802	ENSG00000132199.19	ENOSF1	chr18	-	691203	691276	690548	690631	693881	693908	10802	27,32,26	0,0,1	42,39,32	7,2,4	202	130	2.62899e-05	0.00326672	1.0,1.0,0.944	0.794,0.926,0.837	0.129
46135	ENSG00000104237.9	RP1	chr8	+	54560292	54560486	54558759	54559320	54620954	54621581	46135	10,6,1	0,2,0	0,2,0	1,0,3	260	130	2.6238e-05	0.00326672	1.0,0.6,1.0	0.0,1.0,0.0	0.533
15645	ENSG00000103852.12	TTC23	chr15	-	99245388	99245510	99228532	99228732	99249170	99249558	15645	6,12,10	0,0,1	0,4,1	3,0,2	251	130	2.64053e-05	0.00326672	1.0,1.0,0.838	0.0,1.0,0.206	0.544
17331	ENSG00000283228.1	AC068547.1	chr2	-	151869176	151869735	151860710	151860820	151870530	151870611	17331	8,5,4	2,1,0	3,0,0	1,1,4	260	130	2.66043e-05	0.00327744	0.667,0.714,1.0	0.6,0.0,0.0	0.594
39851	ENSG00000183077.15	AFMID	chr17	+	78205945	78206050	78190969	78191060	78206910	78207052	39851	81,82,79	10,0,8	140,76,70	27,38,16	234	130	2.66678e-05	0.00327744	0.818,1.0,0.846	0.742,0.526,0.709	0.229
59240	ENSG00000176261.15	ZBTB8OS	chr1	-	32631826	32631879	32627571	32627865	32633644	32633727	59240	29,38,24	0,0,0	35,29,16	3,7,0	182	130	2.66493e-05	0.00327744	1.0,1.0,1.0	0.893,0.747,1.0	0.12
38367	ENSG00000166669.13	ATF7IP2	chr16	+	10457371	10457529	10440363	10440462	10472109	10472183	38367	5,6,9	0,1,0	6,1,1	3,4,0	260	130	2.6994e-05	0.00330732	1.0,0.75,1.0	0.5,0.111,1.0	0.38
69473	ENSG00000105426.16	PTPRS	chr19	-	5218786	5218798	5218419	5218532	5219309	5219467	69473	0,11,1	15,25,17	0,0,0	26,17,25	141	130	2.70611e-05	0.00330732	0.0,0.289,0.051	0.0,0.0,0.0	0.113
22392	ENSG00000154134.14	ROBO3	chr11	+	124877160	124877184	124876485	124876932	124877518	124877658	22392	1,2,8	24,16,28	0,0,0	24,28,19	153	130	2.70883e-05	0.00330732	0.034,0.096,0.195	0.0,0.0,0.0	0.108
16968	ENSG00000162961.13	DPY30	chr2	-	32023676	32023808	32023421	32023474	32029593	32029736	16968	1,4,3	0,5,0	0,0,1	2,2,3	260	130	2.71504e-05	0.00330767	1.0,0.286,1.0	0.0,0.0,0.143	0.714
32806	ENSG00000248323.6	LUCAT1	chr5	-	91311645	91312413	91310640	91311032	91313077	91313229	32806	1,7,1	0,1,0	5,2,4	3,3,1	260	130	2.74303e-05	0.00333451	1.0,0.778,1.0	0.455,0.25,0.667	0.469
34911	ENSG00000134138.19	MEIS2	chr15	-	37096288	37096407	37095563	37095614	37097966	37098199	34911	34,32,46	1,0,0	30,39,17	4,4,2	248	130	2.80498e-05	0.00338042	0.947,1.0,1.0	0.797,0.836,0.817	0.166
4244	ENSG00000112282.17	MED23	chr6	-	131615323	131615341	131610045	131610246	131615906	131616002	4244	8,9,8	36,36,35	1,4,0	37,39,33	147	130	2.90319e-05	0.00346148	0.164,0.181,0.168	0.023,0.083,0.0	0.136
10910	ENSG00000182667.14	NTM	chr11	+	132317654	132317690	132314551	132314703	132330152	132330185	10910	3,0,5	1,4,2	0,0,0	1,2,3	165	130	2.89064e-05	0.00346148	0.703,0.0,0.663	0.0,0.0,0.0	0.455
68759	ENSG00000165983.14	PTER	chr10	+	16437356	16437490	16436983	16437047	16484336	16484816	68759	20,29,15	3,4,1	11,0,13	11,5,7	260	130	2.88236e-05	0.00346148	0.769,0.784,0.882	0.333,0.0,0.481	0.54
67131	ENSG00000167978.16	SRRM2	chr16	+	2756333	2756606	2752625	2752854	2757471	2757574	67131	190241185	29,15,22	195181163	9,8,3	260	130	2.89381e-05	0.00346148	0.766,0.889,0.808	0.915,0.919,0.964	-0.112
15137	ENSG00000143437.20	ARNT	chr1	-	150842423	150842468	150839398	150839654	150846262	150846307	15137	66,63,55	8,8,4	55,25,74	3,0,0	174	130	2.91906e-05	0.0034678	0.86,0.855,0.911	0.932,1.0,1.0	-0.102
40357	ENSG00000173065.13	FAM222B	chr17	-	28834292	28834326	28766585	28766707	28842681	28842727	40357	3,13,7	13,12,26	2,0,0	15,4,10	163	130	2.92089e-05	0.0034678	0.155,0.464,0.177	0.096,0.0,0.0	0.233
67680	ENSG00000143147.14	GPR161	chr1	-	168114455	168114549	168104476	168104894	168134905	168135037	67680	4,1,5	4,0,3	10,13,11	0,0,1	223	130	2.93483e-05	0.00347696	0.368,1.0,0.493	1.0,1.0,0.865	-0.335
55729	ENSG00000197381.15	ADARB1	chr21	+	45184473	45184593	45183361	45183510	45184922	45185091	55729	22,27,36	7,0,3	12,19,32	0,0,0	249	130	2.97595e-05	0.00350342	0.621,1.0,0.862	1.0,1.0,1.0	-0.172
73614	ENSG00000136280.16	CCM2	chr7	+	45064462	45064646	45038252	45038426	45069825	45069961	73614	4,3,4	3,2,3	9,9,4	0,2,0	260	130	2.97471e-05	0.00350342	0.4,0.429,0.4	1.0,0.692,1.0	-0.488
41499	ENSG00000132635.16	PCED1A	chr20	-	2836038	2836110	2835313	2835709	2838231	2838478	41499	27,42,36	5,0,0	44,20,50	12,7,11	201	130	2.9705e-05	0.00350342	0.777,1.0,1.0	0.703,0.649,0.746	0.226
32051	ENSG00000079150.17	FKBP7	chr2	-	178477061	178477213	178469651	178469782	178478278	178478317	32051	13,1,18	5,6,1	7,7,6	0,0,1	260	130	2.9837e-05	0.00350516	0.565,0.077,0.9	1.0,1.0,0.75	-0.403
46229	ENSG00000203995.9	ZYG11A	chr1	+	52877924	52877969	52877681	52877843	52885832	52885894	46229	10,7,9	0,7,2	7,11,21	0,0,0	174	130	3.06511e-05	0.00358573	1.0,0.428,0.771	1.0,1.0,1.0	-0.267
2493	ENSG00000122512.15	PMS2	chr7	-	6005891	6006026	6003971	6004058	6008996	6009075	2493	56,77,75	6,1,7	47,51,64	1,0,0	260	130	3.07627e-05	0.00359127	0.824,0.975,0.843	0.959,1.0,1.0	-0.106
58187	ENSG00000105339.10	DENND3	chr8	+	141150285	141150348	141144147	141144259	141150833	141150908	58187	1,0,0	38,30,27	3,7,3	29,18,31	192	130	3.13502e-05	0.00364464	0.018,0.0,0.0	0.065,0.208,0.061	-0.105
18459	ENSG00000278535.4	DHRS11	chr17	+	36599670	36599763	36594586	36595180	36599971	36599985	18459	17,29,28	5,8,1	26,25,27	1,0,1	222	130	3.23231e-05	0.00374995	0.666,0.68,0.943	0.938,1.0,0.941	-0.197
68727	ENSG00000174628.16	IQCK	chr16	+	19763847	19763900	19735352	19735450	19788837	19788922	68727	4,8,10	0,0,0	9,4,1	12,0,1	182	130	3.28592e-05	0.00380425	1.0,1.0,1.0	0.349,1.0,0.417	0.411
33096	ENSG00000165219.21	GAPVD1	chr9	+	125335171	125335252	125332509	125332629	125337017	125337095	33096	10,12,4	65,68,87	22,22,11	57,53,48	210	130	3.34749e-05	0.00385161	0.087,0.098,0.028	0.193,0.204,0.124	-0.103
22819	ENSG00000205628.2	LINC01446	chr7	-	53691926	53692089	53655508	53657448	53779945	53780038	22819	4,1,1	6,20,0	6,3,4	0,1,1	260	130	3.40795e-05	0.0039051	0.25,0.024,1.0	1.0,0.6,0.667	-0.331
73829	ENSG00000108021.20	FAM208B	chr10	+	5714134	5714207	5712822	5712918	5717658	5717750	73829	27,49,58	7,4,2	50,32,31	1,0,0	202	130	3.43066e-05	0.00392309	0.713,0.887,0.949	0.97,1.0,1.0	-0.14
39852	ENSG00000183077.15	AFMID	chr17	+	78205945	78206050	78202702	78202751	78206910	78207052	39852	154148174	46,31,0	218148161	13,0,0	234	130	3.63284e-05	0.00412896	0.65,0.726,1.0	0.903,1.0,1.0	-0.176
60926	ENSG00000133794.17	ARNTL	chr11	+	13326412	13326467	13309986	13310059	13349944	13350070	60926	9,10,18	8,20,22	0,1,5	16,16,13	184	130	3.72351e-05	0.00421172	0.443,0.261,0.366	0.0,0.042,0.214	0.271
73870	ENSG00000205464.12	ATP6AP1L	chr5	+	82295492	82295544	82280959	82281011	82303486	82303527	73870	0,6,2	1,0,0	4,0,0	1,1,6	181	130	3.72825e-05	0.00421172	0.0,1.0,1.0	0.742,0.0,0.0	0.419
69052	ENSG00000165568.17	AKR1E2	chr10	+	4837458	4837581	4835674	4835809	4842420	4842504	69052	12,31,22	10,11,11	37,20,21	1,0,5	252	130	3.76362e-05	0.00424311	0.382,0.592,0.508	0.95,1.0,0.684	-0.384
4884	ENSG00000130158.13	DOCK6	chr19	-	11229297	11229390	11228939	11229035	11232184	11232289	4884	2,8,2	20,11,6	0,0,1	9,15,14	222	130	3.81168e-05	0.00428003	0.055,0.299,0.163	0.0,0.0,0.04	0.159
47062	ENSG00000130349.9	C6orf203	chr6	+	107030024	107030107	107028568	107028797	107039748	107040230	47062	0,0,0	10,12,6	3,5,0	4,2,1	212	130	3.82049e-05	0.00428132	0.0,0.0,0.0	0.315,0.605,0.0	-0.307
3738	ENSG00000174669.11	SLC29A2	chr11	-	66369059	66369131	66368536	66368671	66369368	66369532	3738	27,5,14	1,0,0	4,8,3	7,0,2	201	130	3.85257e-05	0.00430003	0.946,1.0,1.0	0.27,1.0,0.492	0.395
58585	ENSG00000226824.6	AC006001.2	chr7	+	66667397	66667610	66654550	66654626	66668763	66668913	58585	4,7,3	1,0,0	3,1,4	0,3,4	260	130	3.9571e-05	0.00440791	0.667,1.0,1.0	1.0,0.143,0.333	0.397
42910	ENSG00000185480.11	PARPBP	chr12	+	102175482	102175666	102165728	102165883	102182548	102182627	42910	30,22,11	2,15,6	14,13,16	0,2,0	260	130	4.01559e-05	0.00445264	0.882,0.423,0.478	1.0,0.765,1.0	-0.327
32990	ENSG00000168826.15	ZBTB49	chr4	+	4313040	4313114	4302310	4303091	4320639	4320697	32990	6,9,6	0,0,0	3,1,1	2,4,0	203	130	4.02114e-05	0.00445264	1.0,1.0,1.0	0.49,0.138,1.0	0.457
29060	ENSG00000136231.13	IGF2BP3	chr7	-	23418775	23418824	23351304	23351586	23468481	23468542	29060	27,27,36	0,0,0	35,22,10	4,5,0	178	130	4.03912e-05	0.0044637	1.0,1.0,1.0	0.865,0.763,1.0	0.124
26477	ENSG00000153406.13	NMRAL1	chr16	-	4469503	4469698	4466152	4466402	4474092	4474166	26477	12,24,10	7,2,0	12,23,17	0,0,0	260	130	4.10502e-05	0.00452042	0.462,0.857,1.0	1.0,1.0,1.0	-0.227
71497	ENSG00000116396.14	KCNC4	chr1	+	110232220	110232597	110225974	110226178	110232910	110234044	71497	10,5,8	0,0,1	6,10,19	7,9,0	260	130	4.18496e-05	0.00458861	1.0,1.0,0.8	0.3,0.357,1.0	0.381
57311	ENSG00000108443.13	RPS6KB1	chr17	+	59930357	59930432	59930116	59930174	59930799	59931052	57311	12,11,1	0,0,0	14,4,6	2,0,8	204	130	4.23437e-05	0.00463369	1.0,1.0,1.0	0.817,1.0,0.323	0.287
14740	ENSG00000168646.12	AXIN2	chr17	-	65536868	65537063	65536319	65536553	65537323	65537835	14740	12,8,0	0,0,1	0,0,4	1,4,0	260	130	4.28923e-05	0.00467543	1.0,1.0,0.0	0.0,0.0,1.0	0.333
62389	ENSG00000174672.15	BRSK2	chr11	+	1447797	1447863	1445756	1445907	1449775	1449836	62389	2,2,9	1,2,5	2,0,0	3,4,3	195	130	4.3914e-05	0.00475897	0.571,0.4,0.545	0.308,0.0,0.0	0.403
77648	ENSG00000168385.17	SEPT2	chr2	+	241324215	241324241	241315099	241315610	241335125	241335212	77648	30,35,32	0,7,16	42,35,30	0,1,2	155	130	4.38524e-05	0.00475897	1.0,0.807,0.627	1.0,0.967,0.926	-0.153
10540	ENSG00000114735.9	HEMK1	chr3	+	50577825	50577875	50577508	50577573	50579843	50579939	10540	12,15,25	6,6,0	19,9,17	0,1,0	179	130	4.45178e-05	0.00478134	0.592,0.645,1.0	1.0,0.867,1.0	-0.21
50424	ENSG00000156170.12	NDUFAF6	chr8	+	95052173	95052230	95048456	95048558	95075632	95076168	50424	13,9,9	1,1,7	21,22,8	1,0,0	186	130	4.44952e-05	0.00478134	0.901,0.863,0.473	0.936,1.0,1.0	-0.233
1043	ENSG00000130958.12	SLC35D2	chr9	-	96343903	96343996	96324090	96324169	96364463	96364537	1043	21,17,17	4,6,1	36,24,19	1,1,0	222	130	4.44923e-05	0.00478134	0.755,0.624,0.909	0.955,0.934,1.0	-0.2
2561	ENSG00000117155.16	SSX2IP	chr1	-	84680337	84680387	84671188	84671308	84690370	84690545	2561	2,2,1	37,29,42	6,5,13	36,34,24	179	130	4.46268e-05	0.00478134	0.038,0.048,0.017	0.108,0.096,0.282	-0.128
51634	ENSG00000181135.15	ZNF707	chr8	+	143687380	143687478	143684478	143684542	143690056	143690123	51634	0,0,0	8,12,9	0,4,4	11,0,0	227	130	4.45752e-05	0.00478134	0.0,0.0,0.0	0.0,1.0,1.0	-0.667
49413	ENSG00000165259.13	HDX	chrX	-	84488023	84488132	84475250	84475397	84501428	84501511	49413	4,2,6	1,0,8	4,9,1	0,0,0	238	130	4.50165e-05	0.00480396	0.686,1.0,0.291	1.0,1.0,1.0	-0.341
41662	ENSG00000103148.15	NPRL3	chr16	-	124936	125073	112621	112775	130521	130591	41662	7,6,11	5,2,0	4,1,6	0,0,0	260	130	4.49542e-05	0.00480396	0.412,0.6,1.0	1.0,1.0,1.0	-0.329
47849	ENSG00000101019.21	UQCC1	chr20	-	35409344	35409467	35394091	35394196	35410054	35410155	47849	6,5,0	2,0,1	1,0,0	4,1,2	252	130	4.63367e-05	0.00493543	0.607,1.0,0.0	0.114,0.0,0.0	0.498
31473	ENSG00000164118.12	CEP44	chr4	+	174316529	174316567	174316165	174316290	174317334	174318665	31473	9,7,7	1,5,2	9,6,5	0,0,1	167	130	4.67332e-05	0.00495877	0.875,0.521,0.732	1.0,1.0,0.796	-0.223
74543	ENSG00000196646.11	ZNF136	chr19	+	12169281	12169391	12163063	12163206	12185784	12185911	74543	0,2,2	11,21,4	6,1,6	6,1,5	239	130	4.69168e-05	0.00496883	0.0,0.049,0.214	0.352,0.352,0.395	-0.279
39842	ENSG00000183077.15	AFMID	chr17	+	78202702	78202751	78190969	78191060	78206910	78207187	39842	23,14,0	10,0,8	4,0,0	27,38,16	178	130	4.70271e-05	0.0049711	0.627,1.0,0.0	0.098,0.0,0.0	0.51
76104	ENSG00000144395.17	CCDC150	chr2	+	196720173	196720234	196719496	196719666	196720574	196720668	76104	1,4,4	6,1,3	0,0,1	4,6,4	190	130	4.74932e-05	0.00500145	0.102,0.732,0.477	0.0,0.0,0.146	0.388
66975	ENSG00000121211.7	MND1	chr4	+	153394261	153394336	153358473	153358622	153408970	153409015	66975	64,65,58	0,0,4	57,40,64	4,7,8	204	130	4.74104e-05	0.00500145	1.0,1.0,0.902	0.901,0.785,0.836	0.127
10790	ENSG00000132199.19	ENOSF1	chr18	-	677344	677444	675320	675402	683245	683380	10790	68,78,74	0,7,0	88,43,85	14,4,12	229	130	4.79355e-05	0.00502909	1.0,0.863,1.0	0.781,0.859,0.801	0.141
21126	ENSG00000101282.8	RSPO4	chr20	-	963934	964120	958451	960466	967173	967314	21126	7,2,6	1,2,2	1,0,2	3,1,8	260	130	4.93964e-05	0.0050965	0.778,0.333,0.6	0.143,0.0,0.111	0.486
15023	ENSG00000163697.16	APBB2	chr4	-	41177558	41177690	41065589	41065673	41214404	41214618	15023	19,24,10	12,13,13	4,6,0	17,12,8	260	130	5.05079e-05	0.00515772	0.442,0.48,0.278	0.105,0.2,0.0	0.298
44150	ENSG00000160298.17	C21orf58	chr21	-	46301996	46302154	46300429	46300794	46302484	46302576	44150	15,15,13	0,0,0	11,3,12	0,3,4	260	130	5.04302e-05	0.00515772	1.0,1.0,1.0	1.0,0.333,0.6	0.356
345	ENSG00000165506.14	DNAAF2	chr14	-	49628011	49628155	49625173	49626048	49633286	49635230	345	52,43,53	16,14,11	78,59,75	1,5,10	260	130	5.05451e-05	0.00515772	0.619,0.606,0.707	0.975,0.855,0.789	-0.229
79540	ENSG00000132781.17	MUTYH	chr1	-	45338185	45338656	45334390	45334511	45339898	45339945	79540	3,2,1	1,0,0	1,2,5	4,4,0	260	130	5.03253e-05	0.00515772	0.6,1.0,1.0	0.111,0.2,1.0	0.43
63075	ENSG00000173715.16	C11orf80	chr11	+	66821642	66821764	66815833	66816199	66828265	66828364	63075	61,41,73	1,0,0	45,38,34	4,2,4	251	130	5.08474e-05	0.00516032	0.969,1.0,1.0	0.854,0.908,0.815	0.131
66691	ENSG00000213047.12	DENND1B	chr1	-	197647054	197647114	197645689	197645743	197652234	197652315	66691	2,1,0	6,3,5	10,4,7	1,5,4	189	130	5.08077e-05	0.00516032	0.187,0.187,0.0	0.873,0.355,0.546	-0.467
23511	ENSG00000177565.16	TBL1XR1	chr3	-	177098465	177098541	177064919	177065022	177131362	177131449	23511	52,44,48	0,0,0	55,24,37	1,1,8	205	130	5.19826e-05	0.00526597	1.0,1.0,1.0	0.972,0.938,0.746	0.115
31067	ENSG00000167637.16	ZNF283	chr19	+	43831317	43831381	43828195	43828281	43835504	43835592	31067	38,31,31	6,1,3	17,27,14	0,0,0	193	130	5.23096e-05	0.00528696	0.81,0.954,0.874	1.0,1.0,1.0	-0.121
49083	ENSG00000145014.17	TMEM44	chr3	-	194616769	194616891	194616480	194616587	194623223	194623310	49083	1,4,1	1,0,0	3,0,0	0,1,3	251	130	5.33123e-05	0.00536181	0.341,1.0,1.0	1.0,0.0,0.0	0.447
4886	ENSG00000130158.13	DOCK6	chr19	-	11232184	11232289	11228939	11229035	11233202	11233366	4886	24,21,11	4,4,6	15,42,27	2,1,0	234	130	5.44166e-05	0.00544351	0.769,0.745,0.505	0.806,0.959,1.0	-0.249
30532	ENSG00000111325.16	OGFOD2	chr12	+	122976252	122976401	122975810	122975867	122976583	122976767	30532	2,1,5	0,0,0	0,2,0	2,0,1	260	130	5.64516e-05	0.00561693	1.0,1.0,1.0	0.0,1.0,0.0	0.667
53145	ENSG00000255458.5	AC108471.2	chr4	+	39651265	39651406	39650376	39650454	39653372	39653397	53145	14,5,3	0,0,0	5,0,0	0,3,1	260	130	5.74764e-05	0.00568853	1.0,1.0,1.0	1.0,0.0,0.0	0.667
2572	ENSG00000163249.11	CCNYL1	chr2	+	207737410	207737446	207726841	207726876	207742222	207742342	2572	15,18,10	1,0,0	5,16,6	0,4,5	165	130	5.77078e-05	0.00570135	0.922,1.0,1.0	1.0,0.759,0.486	0.226
53802	ENSG00000136813.14	ECPAS	chr9	-	111472896	111473000	111451424	111451555	111483984	111484057	53802	39,25,29	0,0,0	26,27,12	5,1,2	233	130	5.79642e-05	0.00571658	1.0,1.0,1.0	0.744,0.938,0.77	0.183
27098	ENSG00000090905.18	TNRC6A	chr16	+	24758338	24758360	24730252	24730300	24776932	24777358	27098	10,3,1	0,0,0	0,3,0	5,0,1	151	130	5.81115e-05	0.00572101	1.0,1.0,1.0	0.0,1.0,0.0	0.667
24576	ENSG00000223705.9	NSUN5P1	chr7	+	75410605	75410726	75410361	75410460	75412788	75412932	24576	0,14,2	4,0,3	4,1,3	1,0,0	250	130	5.85636e-05	0.00575539	0.0,1.0,0.257	0.675,1.0,1.0	-0.473
30965	ENSG00000169683.7	LRRC45	chr17	+	82029542	82029635	82029018	82029185	82030064	82030238	30965	74,53,34	1,2,23	65,29,39	0,0,1	222	130	5.985e-05	0.00587149	0.977,0.939,0.464	1.0,1.0,0.958	-0.193
58583	ENSG00000105792.19	CFAP69	chr7	+	90309262	90309367	90307767	90307854	90310067	90310288	58583	17,20,15	0,2,0	10,36,9	2,5,6	234	130	6.00646e-05	0.00588223	1.0,0.847,1.0	0.735,0.8,0.455	0.286
36711	ENSG00000164616.16	FBXL21	chr5	+	135935622	135935724	135935319	135935439	135936593	135936701	36711	0,5,3	4,3,4	0,0,0	14,4,8	231	130	6.08637e-05	0.00593968	0.0,0.484,0.297	0.0,0.0,0.0	0.26
49085	ENSG00000145014.17	TMEM44	chr3	-	194625896	194625926	194623528	194623695	194628382	194628509	49085	19,29,28	2,0,0	7,18,17	6,4,1	159	130	6.14219e-05	0.00598372	0.886,1.0,1.0	0.488,0.786,0.933	0.226
2111	ENSG00000164620.8	RELL2	chr5	+	141638169	141638409	141636949	141637741	141638794	141638860	2111	38,25,49	0,4,3	20,18,25	5,10,8	260	130	6.19146e-05	0.00602122	1.0,0.758,0.891	0.667,0.474,0.61	0.299
11199	ENSG00000242086.8	MUC20-OT1	chr3	+	195696360	195696589	195688532	195688797	195699029	195699116	11199	7,3,1	4,2,2	6,3,15	2,0,0	260	130	6.21807e-05	0.00603348	0.467,0.429,0.2	0.6,1.0,1.0	-0.501
75186	ENSG00000149262.16	INTS4	chr11	-	77918030	77918264	77910969	77911152	77918820	77918978	75186	1,4,3	0,3,0	0,0,1	8,8,0	260	130	6.30526e-05	0.00608953	1.0,0.4,1.0	0.0,0.0,1.0	0.467
50458	ENSG00000166435.15	XRRA1	chr11	-	74851087	74851203	74848114	74848462	74862980	74863021	50458	7,12,23	0,6,2	15,8,12	0,0,0	245	130	6.30094e-05	0.00608953	1.0,0.515,0.859	1.0,1.0,1.0	-0.209
54410	ENSG00000232527.7	AC245595.1	chr1	-	144245237	144245315	144227029	144227379	144245685	144245820	54410	12,6,1	0,0,0	2,18,6	1,0,13	207	130	6.3443e-05	0.00610615	1.0,1.0,1.0	0.557,1.0,0.225	0.406
69583	ENSG00000034533.11	ASTE1	chr3	-	131016989	131017049	131016143	131016339	131018505	131018716	69583	1,5,5	9,13,18	1,0,1	29,14,21	189	130	6.39508e-05	0.00613779	0.071,0.209,0.16	0.023,0.0,0.032	0.128
33890	ENSG00000186908.14	ZDHHC17	chr12	+	76840964	76841106	76840390	76840483	76842024	76842106	33890	12,4,8	6,9,3	1,2,1	13,7,5	260	130	6.40665e-05	0.00613779	0.5,0.182,0.571	0.037,0.125,0.091	0.333
15506	ENSG00000274487.2	AC244154.1	chr17	-	38242200	38242285	38219045	38219123	38256897	38257152	15506	14,15,26	0,0,0	22,25,14	4,1,3	214	130	6.5919e-05	0.00625827	1.0,1.0,1.0	0.77,0.938,0.739	0.184
5745	ENSG00000146918.19	NCAPG2	chr7	-	158703649	158703702	158701821	158701938	158704723	158704804	5745	0,1,29	69,83,84	15,25,19	63,55,57	182	130	6.58507e-05	0.00625827	0.0,0.009,0.198	0.145,0.245,0.192	-0.125
26408	ENSG00000186575.17	NF2	chr22	+	29636750	29636876	29603555	29604112	29642201	29642285	26408	50,75,71	5,6,3	60,62,62	0,0,2	255	130	6.66475e-05	0.00630636	0.836,0.864,0.923	1.0,1.0,0.94	-0.106
50128	ENSG00000047188.15	YTHDC2	chr5	+	113524980	113525177	113515271	113515362	113526585	113526703	50128	63,61,66	4,2,6	92,40,44	1,0,0	260	130	6.72398e-05	0.00634061	0.887,0.938,0.846	0.979,1.0,1.0	-0.103
67488	ENSG00000124570.19	SERPINB6	chr6	-	2968778	2968913	2955523	2955670	2971532	2972165	67488	5,6,2	2,0,0	1,6,2	4,2,5	260	130	6.78981e-05	0.00639191	0.556,1.0,1.0	0.111,0.6,0.167	0.559
33573	ENSG00000204054.13	LINC00963	chr9	+	129490843	129491128	129488911	129489299	129493415	129493595	33573	7,6,1	28,21,27	12,17,14	19,20,4	260	130	6.84198e-05	0.0064302	0.111,0.125,0.018	0.24,0.298,0.636	-0.307
42876	ENSG00000040531.14	CTNS	chr17	+	3647443	3647522	3640146	3640267	3654997	3655101	42876	19,14,29	2,7,0	20,25,11	0,0,0	208	130	6.90054e-05	0.00647435	0.856,0.556,1.0	1.0,1.0,1.0	-0.196
37956	ENSG00000173480.10	ZNF417	chr19	-	57915337	57915531	57912059	57912186	57916378	57916577	37956	11,8,0	4,3,9	0,0,3	25,7,10	260	130	6.98093e-05	0.00652615	0.579,0.571,0.0	0.0,0.0,0.13	0.34
52068	ENSG00000143469.18	SYT14	chr1	+	209953054	209953259	209952708	209952756	210013632	210013797	52068	3,11,7	5,0,5	3,6,7	0,0,1	260	130	7.01614e-05	0.00653892	0.231,1.0,0.412	1.0,1.0,0.778	-0.378
33975	ENSG00000136856.17	SLC2A8	chr9	+	127405419	127405565	127404817	127404991	127407111	127407291	33975	74,75,72	5,8,11	77,62,76	0,0,5	260	130	7.05774e-05	0.00656675	0.881,0.824,0.766	1.0,1.0,0.884	-0.138
19945	ENSG00000058673.16	ZC3H11A	chr1	+	203796292	203796496	203795698	203795775	203801574	203801628	19945	47,43,57	5,5,0	38,33,30	0,0,0	260	130	7.14343e-05	0.00661347	0.825,0.811,1.0	1.0,1.0,1.0	-0.121
25042	ENSG00000071889.16	FAM3A	chrX	-	154507810	154507861	154507405	154507490	154508288	154508347	25042	135132138	35,38,36	142136156	16,21,18	180	130	7.20796e-05	0.00666218	0.736,0.715,0.735	0.865,0.824,0.862	-0.122
44948	ENSG00000177842.12	ZNF620	chr3	+	40511469	40511596	40506303	40506376	40515859	40515944	44948	5,14,14	7,5,3	3,11,12	0,0,2	256	130	7.22905e-05	0.00667065	0.266,0.587,0.703	1.0,1.0,0.753	-0.399
25305	ENSG00000106305.9	AIMP2	chr7	+	6014901	6015052	6009254	6009378	6015145	6015352	25305	8,0,7	23,23,11	0,0,2	21,18,23	260	130	7.24942e-05	0.00667842	0.148,0.0,0.241	0.0,0.0,0.042	0.116
79458	ENSG00000116750.13	UCHL5	chr1	-	193059412	193059515	193051791	193051817	193059632	193060080	79458	3,2,1	0,1,0	3,2,2	4,0,4	232	130	7.2954e-05	0.00670973	1.0,0.528,1.0	0.296,1.0,0.219	0.338
15273	ENSG00000100697.14	DICER1	chr14	-	95140658	95140759	95133314	95133503	95157229	95157270	15273	19,32,13	70,63,67	20,23,47	33,25,25	230	130	7.41136e-05	0.00678614	0.133,0.223,0.099	0.255,0.342,0.515	-0.219
5857	ENSG00000167380.16	ZNF226	chr19	+	44166704	44166882	44165587	44165807	44170039	44170095	5857	9,9,2	2,0,0	8,5,14	6,4,5	260	130	7.46364e-05	0.00680847	0.692,1.0,1.0	0.4,0.385,0.583	0.441
54590	ENSG00000196357.11	ZNF565	chr19	-	36201976	36202050	36194826	36195156	36214621	36214663	54590	13,12,8	2,1,4	7,8,15	0,0,0	203	130	7.56246e-05	0.00688738	0.806,0.885,0.562	1.0,1.0,1.0	-0.249
30599	ENSG00000225791.6	TRAM2-AS1	chr6	+	52578049	52578393	52577484	52577651	52579374	52579527	30599	2,7,12	0,0,0	19,7,4	2,0,10	260	130	7.6048e-05	0.00691468	1.0,1.0,1.0	0.826,1.0,0.167	0.336
25383	ENSG00000078177.13	N4BP2	chr4	+	40100035	40100126	40097226	40097569	40102074	40103218	25383	1,7,2	9,7,3	0,0,1	7,9,3	220	130	7.71545e-05	0.00696916	0.062,0.371,0.283	0.0,0.0,0.165	0.184
1395	ENSG00000136643.11	RPS6KC1	chr1	+	213230496	213230544	213167857	213167973	213232122	213232255	1395	9,7,10	5,1,1	11,16,17	0,0,0	177	130	7.72703e-05	0.00696916	0.569,0.837,0.88	1.0,1.0,1.0	-0.238
72349	ENSG00000170364.12	SETMAR	chr3	+	4312897	4313229	4303331	4303526	4313646	4313761	72349	6,3,0	8,7,15	11,5,8	4,3,0	260	130	7.8221e-05	0.00700968	0.273,0.176,0.0	0.579,0.455,1.0	-0.528
55509	ENSG00000166897.14	ELFN2	chr22	-	37417768	37417919	37367959	37375996	37427297	37427470	55509	2,10,9	2,4,1	2,0,0	2,2,1	260	130	7.89856e-05	0.00706687	0.333,0.556,0.818	0.333,0.0,0.0	0.458
67623	ENSG00000064763.10	FAR2	chr12	+	29293299	29293475	29270411	29270638	29307657	29307835	67623	37,53,64	1,2,0	54,36,40	2,4,10	260	130	7.97542e-05	0.00711288	0.949,0.93,1.0	0.931,0.818,0.667	0.154
29539	ENSG00000181666.17	HKR1	chr19	+	37335168	37335257	37324207	37324265	37346422	37346492	29539	9,5,4	0,0,1	6,5,4	0,3,5	218	130	8.09107e-05	0.00719709	1.0,1.0,0.705	1.0,0.498,0.323	0.295
27145	ENSG00000241472.6	PTPRG-AS1	chr3	-	62294699	62294778	62261822	62264142	62317105	62317192	27145	10,10,5	2,6,0	12,19,8	0,1,0	208	130	8.16943e-05	0.00725121	0.758,0.51,1.0	1.0,0.922,1.0	-0.218
37960	ENSG00000180815.14	MAP3K15	chrX	-	19380119	19380277	19374476	19374660	19392001	19392107	37960	23,30,27	0,1,0	33,28,29	9,1,1	260	130	8.19939e-05	0.00725477	1.0,0.938,1.0	0.647,0.933,0.935	0.141
55220	ENSG00000146463.11	ZMYM4	chr1	+	35370028	35370113	35325359	35325405	35381258	35381433	55220	1,1,4	0,2,0	0,1,1	2,0,2	214	130	8.19474e-05	0.00725477	1.0,0.233,1.0	0.0,1.0,0.233	0.333
60110	ENSG00000129295.8	LRRC6	chr8	-	132578407	132578516	132572198	132572480	132583693	132583775	60110	4,4,4	1,0,1	1,1,3	1,3,2	238	130	8.26864e-05	0.00730449	0.686,1.0,0.686	0.353,0.154,0.45	0.472
8955	ENSG00000213024.11	NUP62	chr19	-	49918507	49918621	49909394	49909884	49929416	49929504	8955	0,2,1	5,5,8	2,2,7	3,0,1	243	130	8.58628e-05	0.00753499	0.0,0.176,0.063	0.263,1.0,0.789	-0.604
62172	ENSG00000066027.11	PPP2R5A	chr1	+	212306782	212306900	212285536	212286291	212333496	212333598	62172	3,0,8	2,3,3	1,0,0	4,8,1	247	130	8.67406e-05	0.00759068	0.441,0.0,0.584	0.116,0.0,0.0	0.303
70745	ENSG00000133943.20	DGLUCY	chr14	+	91145220	91145313	91114685	91114994	91157638	91157690	70745	11,25,21	5,7,0	16,11,8	0,0,1	222	130	8.7126e-05	0.0076125	0.563,0.677,1.0	1.0,1.0,0.824	-0.195
78614	ENSG00000071462.11	BUD23	chr7	+	73683766	73683901	73683600	73683673	73692595	73692646	78614	30,30,43	0,0,0	28,24,25	4,4,0	260	130	8.90566e-05	0.00773113	1.0,1.0,1.0	0.778,0.75,1.0	0.157
40572	ENSG00000152784.15	PRDM8	chr4	+	80194112	80194239	80184263	80184351	80196351	80196598	40572	8,12,4	2,0,0	3,3,17	3,4,4	256	130	8.9175e-05	0.00773113	0.67,1.0,1.0	0.337,0.276,0.683	0.458
41269	ENSG00000025039.14	RRAGD	chr6	-	89377670	89377813	89364635	89368207	89411845	89412070	41269	1,11,0	0,5,2	1,6,2	0,0,0	260	130	8.90349e-05	0.00773113	1.0,0.524,0.0	1.0,1.0,1.0	-0.492
30482	ENSG00000196458.10	ZNF605	chr12	-	132948147	132948270	132944797	132945797	132956242	132956262	30482	10,15,10	4,6,0	6,6,13	0,1,0	252	130	8.98086e-05	0.00777401	0.563,0.563,1.0	1.0,0.756,1.0	-0.21
58070	ENSG00000100614.17	PPM1A	chr14	+	60277004	60277091	60250430	60250481	60282683	60283537	58070	1,10,2	11,26,6	0,1,0	13,7,6	216	130	9.10783e-05	0.00787173	0.052,0.188,0.167	0.0,0.079,0.0	0.109
75159	ENSG00000151702.16	FLI1	chr11	+	128807179	128807239	128781957	128782023	128809156	128809204	75159	3,17,15	0,7,1	8,15,19	0,0,0	189	130	9.41384e-05	0.00812365	1.0,0.626,0.912	1.0,1.0,1.0	-0.154
23633	ENSG00000100767.16	PAPLN	chr14	+	73253753	73253961	73252648	73252775	73254512	73254695	23633	34,39,34	0,2,1	33,18,14	4,4,4	260	130	9.43027e-05	0.00812529	1.0,0.907,0.944	0.805,0.692,0.636	0.239
44475	ENSG00000119787.13	ATL2	chr2	-	38358442	38358688	38318936	38319019	38377142	38377273	44475	0,0,0	8,2,31	6,4,1	4,0,12	260	130	9.48169e-05	0.00813563	0.0,0.0,0.0	0.429,1.0,0.04	-0.49
18894	ENSG00000099991.17	CABIN1	chr22	+	24041138	24041273	24038347	24038461	24042903	24043084	18894	116,122,99	9,11,7	113,101,89	5,1,0	260	130	9.48591e-05	0.00813563	0.866,0.847,0.876	0.919,0.981,1.0	-0.104
48811	ENSG00000115307.16	AUP1	chr2	-	74528416	74528489	74527939	74528006	74529131	74529282	48811	9,14,4	0,0,0	3,9,8	0,7,1	202	130	9.50161e-05	0.00813661	1.0,1.0,1.0	1.0,0.453,0.837	0.237
62654	ENSG00000198182.12	ZNF607	chr19	-	37707913	37708012	37696362	37699895	37709695	37709822	62654	35,37,25	4,3,3	21,31,46	0,0,1	228	130	9.5835e-05	0.00819419	0.833,0.876,0.826	1.0,1.0,0.963	-0.143
49563	ENSG00000175294.5	CATSPER1	chr11	-	66020316	66020389	66018826	66018902	66020810	66020954	49563	7,3,11	2,1,3	5,5,3	0,0,0	202	130	9.63471e-05	0.0082254	0.693,0.659,0.702	1.0,1.0,1.0	-0.315
44438	ENSG00000165801.9	ARHGEF40	chr14	+	21083834	21084050	21082830	21082917	21084752	21084923	44438	34,72,54	0,0,0	58,39,24	6,1,2	260	130	9.69375e-05	0.00822702	1.0,1.0,1.0	0.829,0.951,0.857	0.121
46215	ENSG00000111424.10	VDR	chr12	-	47899836	47899958	47882693	47882774	47904954	47905016	46215	1,11,0	6,5,11	1,16,10	0,6,0	251	130	9.69547e-05	0.00822702	0.079,0.533,0.0	1.0,0.58,1.0	-0.656
2575	ENSG00000163249.11	CCNYL1	chr2	+	207740654	207740706	207726841	207726876	207742222	207742342	2575	19,29,17	1,0,0	21,17,18	0,4,5	181	130	9.82025e-05	0.0083077	0.932,1.0,1.0	1.0,0.753,0.721	0.153
34506	ENSG00000234127.8	TRIM26	chr6	-	30204655	30204765	30198665	30199153	30213304	30213365	34506	29,43,17	0,0,0	43,25,30	13,0,0	239	130	9.84324e-05	0.00831026	1.0,1.0,1.0	0.643,1.0,1.0	0.119
9197	ENSG00000233184.6	AC093157.1	chr1	+	101077362	101077508	101025877	101026061	101083460	101083574	9197	9,9,6	0,1,1	4,9,5	2,7,1	260	130	9.87746e-05	0.00831834	1.0,0.818,0.75	0.5,0.391,0.714	0.321
16667	ENSG00000214078.12	CPNE1	chr20	-	35658929	35659014	35632794	35632923	35664759	35664900	16667	120104137	234220262	134124101	172168100	214	130	0.000100873	0.00844982	0.238,0.223,0.241	0.321,0.31,0.38	-0.103
13334	ENSG00000157326.18	DHRS4	chr14	+	23966282	23966417	23955034	23955212	23967210	23967266	13334	22,12,17	3,0,5	16,27,13	0,1,0	260	130	0.000100833	0.00844982	0.786,1.0,0.63	1.0,0.931,1.0	-0.172
52986	ENSG00000272578.5	AP000347.1	chr22	-	23686837	23686995	23659875	23660000	23690231	23690491	52986	2,15,2	6,6,1	10,3,5	0,1,1	260	130	0.000101724	0.00850269	0.143,0.556,0.5	1.0,0.6,0.714	-0.372
59256	ENSG00000176261.15	ZBTB8OS	chr1	-	32633950	32634072	32627507	32627544	32650432	32650525	59256	6,5,5	8,11,5	3,0,1	23,8,9	251	130	0.000102207	0.00853033	0.28,0.191,0.341	0.063,0.0,0.054	0.232
8048	ENSG00000100299.17	ARSA	chr22	-	50627555	50627792	50627165	50627406	50627990	50628159	8048	10,21,7	2,5,0	17,30,8	0,0,0	260	130	0.000103396	0.00859108	0.714,0.677,1.0	1.0,1.0,1.0	-0.203
28595	ENSG00000213096.10	ZNF254	chr19	+	24091900	24092015	24087175	24087337	24105939	24106066	28595	10,17,2	7,15,10	0,2,4	33,8,10	244	130	0.000103756	0.00860818	0.432,0.376,0.096	0.0,0.118,0.176	0.203
21930	ENSG00000270820.5	AC016727.1	chr2	+	61480324	61480583	61471187	61471379	61482626	61482720	21930	4,10,1	3,3,0	4,2,2	0,0,0	260	130	0.000104489	0.00865618	0.4,0.625,1.0	1.0,1.0,1.0	-0.325
10290	ENSG00000141447.17	OSBPL1A	chr18	-	24181144	24181279	24179737	24179835	24196124	24196200	10290	130111137	17,6,11	204,92,159	5,1,6	260	130	0.000105691	0.00870417	0.793,0.902,0.862	0.953,0.979,0.93	-0.102
28061	ENSG00000184640.17	SEPT9	chr17	+	77402336	77402495	77319591	77319803	77487481	77487552	28061	0,11,5	4,10,1	0,0,1	3,8,4	260	130	0.000106062	0.00872187	0.0,0.355,0.714	0.0,0.0,0.111	0.319
75158	ENSG00000151702.16	FLI1	chr11	+	128805365	128805431	128781957	128782023	128809156	128809204	75158	16,25,5	0,7,1	14,10,26	0,0,0	195	130	0.000106474	0.00874293	1.0,0.704,0.769	1.0,1.0,1.0	-0.176
37453	ENSG00000253710.3	ALG11	chr13	+	52024585	52024937	52019102	52019143	52028318	52028689	37453	13,14,14	0,1,0	16,6,16	2,5,1	260	130	0.000106743	0.00875214	1.0,0.875,1.0	0.8,0.375,0.889	0.27
35476	ENSG00000168014.16	C2CD3	chr11	-	74054606	74054671	74049336	74049542	74057405	74057544	35476	17,24,20	3,1,4	13,34,19	0,0,0	194	130	0.000108115	0.00885162	0.792,0.941,0.77	1.0,1.0,1.0	-0.166
69406	ENSG00000178927.17	CYBC1	chr17	-	82446622	82446692	82445863	82445960	82447579	82450109	69406	40,48,49	1,0,2	40,33,35	7,4,3	199	130	0.000108678	0.00888471	0.963,1.0,0.941	0.789,0.843,0.884	0.129
56136	ENSG00000165795.23	NDRG2	chr14	-	21018456	21018471	21018203	21018239	21018762	21018814	56136	0,0,1	3,3,0	1,2,0	0,0,1	144	130	0.000110124	0.0089767	0.0,0.0,1.0	1.0,1.0,0.0	-0.333
12041	ENSG00000196118.11	CCDC189	chr16	-	30760605	30760668	30760036	30760453	30761197	30761229	12041	36,24,23	6,11,8	28,40,17	3,0,2	192	130	0.000110474	0.00897909	0.802,0.596,0.661	0.863,1.0,0.852	-0.219
55574	ENSG00000051825.14	MPHOSPH9	chr12	-	123226287	123226351	123223037	123223127	123227545	123227616	55574	4,0,1	0,3,2	2,3,9	0,0,1	193	130	0.000110343	0.00897909	1.0,0.0,0.252	1.0,1.0,0.858	-0.535
16808	ENSG00000206195.10	DUXAP8	chr22	+	15791016	15791152	15790660	15790798	15815475	15815566	16808	51,25,18	1,0,0	74,31,2	1,3,9	260	130	0.000111759	0.00904409	0.962,1.0,1.0	0.974,0.838,0.1	0.35
227	ENSG00000124222.22	STX16	chr20	+	58667200	58667318	58652096	58652138	58667489	58667597	227	0,0,0	36,28,14	4,2,5	25,28,6	247	130	0.00011165	0.00904409	0.0,0.0,0.0	0.078,0.036,0.305	-0.14
76262	ENSG00000123411.14	IKZF4	chr12	+	56019317	56019415	56018125	56018177	56025053	56025158	76262	11,1,3	5,10,9	1,0,0	5,4,6	227	130	0.000113025	0.00912671	0.558,0.054,0.16	0.103,0.0,0.0	0.223
48290	ENSG00000244625.5	MIATNB	chr22	+	26718139	26718231	26717252	26717459	26774155	26774217	48290	0,3,2	1,0,0	0,2,1	1,0,5	221	130	0.000114406	0.00921825	0.0,1.0,1.0	0.0,1.0,0.105	0.298
66604	ENSG00000164011.17	ZNF691	chr1	+	42849564	42849742	42849290	42849413	42850949	42852473	66604	13,12,14	0,2,5	18,22,27	0,0,0	260	130	0.000116178	0.00934759	1.0,0.75,0.583	1.0,1.0,1.0	-0.222
65136	ENSG00000167766.18	ZNF83	chr19	-	52618935	52619062	52612366	52614797	52635065	52635153	65136	42,37,42	0,2,0	32,24,29	0,11,3	256	130	0.000120364	0.00962897	1.0,0.904,1.0	1.0,0.526,0.831	0.182
48221	ENSG00000006282.20	SPATA20	chr17	+	50547664	50547767	50547067	50547285	50548282	50548453	48221	47,58,67	10,12,13	70,100,62	6,0,7	232	130	0.00012255	0.00974802	0.725,0.73,0.743	0.867,1.0,0.832	-0.167
45449	ENSG00000144040.12	SFXN5	chr2	-	72961130	72961248	72942035	72945099	72988257	72988348	45449	13,13,24	0,0,0	17,10,22	2,2,3	247	130	0.000123154	0.00976827	1.0,1.0,1.0	0.817,0.725,0.794	0.221
44870	ENSG00000166938.12	DIS3L	chr15	+	66306761	66306952	66294987	66295141	66308708	66308844	44870	37,27,16	5,2,1	23,24,25	0,0,0	260	130	0.000125189	0.00990164	0.787,0.871,0.889	1.0,1.0,1.0	-0.151
13178	ENSG00000087053.18	MTMR2	chr11	-	95914241	95914312	95888155	95888261	95923691	95923763	13178	47,44,34	2,4,14	35,20,18	0,0,2	200	130	0.000125531	0.00990582	0.939,0.877,0.612	1.0,1.0,0.854	-0.142
53206	ENSG00000169375.15	SIN3A	chr15	-	75448052	75448173	75436345	75436443	75451422	75451746	53206	1,1,2	1,0,0	4,2,1	0,7,3	250	130	0.000125596	0.00990582	0.342,1.0,1.0	1.0,0.129,0.148	0.355
48490	ENSG00000105677.11	TMEM147	chr19	+	35546671	35546808	35545629	35545957	35547118	35547240	48490	4,55,53	4,10,5	43,30,27	1,2,0	260	130	0.000126019	0.00992519	0.333,0.733,0.841	0.956,0.882,1.0	-0.31
1524	ENSG00000186951.16	PPARA	chr22	+	46176752	46176836	46151883	46151970	46198341	46198410	1524	0,4,3	5,0,3	5,1,7	0,1,0	213	130	0.000127233	0.0099926	0.0,1.0,0.379	1.0,0.379,1.0	-0.333
59172	ENSG00000100325.14	ASCC2	chr22	-	29834441	29834550	29825621	29825780	29838177	29838274	59172	3,4,0	3,1,1	4,2,3	1,0,0	238	130	0.000128829	0.0100755	0.353,0.686,0.0	0.686,1.0,1.0	-0.549
37026	ENSG00000119685.19	TTLL5	chr14	+	75737565	75737607	75735194	75735289	75745094	75745208	37026	5,11,13	63,44,71	27,15,17	52,32,50	171	130	0.000128661	0.0100755	0.057,0.16,0.122	0.283,0.263,0.205	-0.137
21947	ENSG00000160767.20	FAM189B	chr1	-	155254399	155254456	155253858	155253978	155254652	155254964	21947	28,29,32	0,0,0	49,31,38	3,7,0	186	130	0.00012906	0.0100795	1.0,1.0,1.0	0.919,0.756,1.0	0.108
30786	ENSG00000198920.9	KIAA0753	chr17	-	6624754	6624861	6623508	6623571	6628116	6628487	30786	43,26,44	0,0,0	26,31,18	0,4,4	236	130	0.000129592	0.0101069	1.0,1.0,1.0	1.0,0.81,0.713	0.159
47430	ENSG00000043514.16	TRIT1	chr1	-	39852730	39852876	39850118	39850261	39883317	39883491	47430	36,33,44	0,3,0	44,37,36	10,0,12	260	130	0.000129835	0.0101117	1.0,0.846,1.0	0.688,1.0,0.6	0.186
53980	ENSG00000134775.15	FHOD3	chr18	+	36372679	36372744	36355538	36355645	36501931	36501999	53980	54,53,32	0,0,0	37,32,25	3,0,6	194	130	0.000130765	0.0101525	1.0,1.0,1.0	0.892,1.0,0.736	0.124
14072	ENSG00000174485.15	DENND4A	chr15	-	65700543	65700672	65697266	65697383	65701050	65701192	14072	12,13,10	15,20,15	9,14,29	4,7,5	258	130	0.000131832	0.0102104	0.287,0.247,0.251	0.531,0.502,0.745	-0.331
41195	ENSG00000125970.11	RALY	chr20	+	34065043	34065160	34033163	34033239	34072065	34072330	41195	9,9,17	2,7,0	11,17,15	1,0,0	246	130	0.000134095	0.010357	0.704,0.405,1.0	0.853,1.0,1.0	-0.248
52727	ENSG00000107821.14	KAZALD1	chr10	+	101062985	101063103	101062072	101062115	101064205	101064345	52727	2,2,5	1,3,5	0,0,2	5,5,6	247	130	0.000135445	0.0104038	0.513,0.26,0.345	0.0,0.0,0.149	0.323
73052	ENSG00000186815.12	TPCN1	chr12	+	113225243	113225336	113221459	113221626	113226727	113226964	73052	37,36,27	19,17,35	10,5,10	16,20,27	222	130	0.000134907	0.0104038	0.533,0.554,0.311	0.268,0.128,0.178	0.275
35438	ENSG00000239382.10	ALKBH6	chr19	-	36011403	36011464	36010893	36011065	36013000	36013089	35438	3,4,2	5,0,7	15,3,7	2,0,0	190	130	0.00013593	0.0104124	0.291,1.0,0.164	0.837,1.0,1.0	-0.461
57332	ENSG00000134470.20	IL15RA	chr10	-	5966144	5966339	5963742	5963841	5977776	5978038	57332	5,6,3	0,0,0	2,2,0	5,0,1	260	130	0.000137455	0.0105004	1.0,1.0,1.0	0.167,1.0,0.0	0.611
62337	ENSG00000175029.16	CTBP2	chr10	-	125110989	125111093	125003337	125003492	125160318	125160513	62337	20,26,23	7,3,4	37,21,26	0,1,2	233	130	0.00013785	0.0105163	0.615,0.829,0.762	1.0,0.921,0.879	-0.198
66229	ENSG00000100100.12	PIK3IP1	chr22	-	31289314	31289393	31281592	31283288	31289498	31289699	66229	5,3,16	0,3,4	1,6,8	0,0,0	208	130	0.000140572	0.0106513	1.0,0.385,0.714	1.0,1.0,1.0	-0.3
10795	ENSG00000132199.19	ENOSF1	chr18	-	678695	678737	675320	675402	683245	683380	10795	45,48,46	0,7,0	65,35,40	14,4,12	171	130	0.000140993	0.0106687	1.0,0.839,1.0	0.779,0.869,0.717	0.158
20464	ENSG00000163297.16	ANTXR2	chr4	-	80121147	80121277	80097499	80097629	80125385	80125454	20464	5,15,3	0,1,0	2,0,1	0,3,1	259	130	0.00014387	0.0108424	1.0,0.883,1.0	1.0,0.0,0.334	0.516
59963	ENSG00000225210.10	DUXAP9	chr14	+	19066000	19066115	19062402	19062466	19066235	19066347	59963	6,12,6	5,4,0	7,3,2	1,0,0	244	130	0.000145471	0.0109483	0.39,0.615,1.0	0.789,1.0,1.0	-0.261
67682	ENSG00000143147.14	GPR161	chr1	-	168114455	168114549	168104476	168104894	168137389	168137573	67682	3,1,5	0,2,4	8,11,10	0,0,0	223	130	0.000148892	0.0111012	1.0,0.226,0.422	1.0,1.0,1.0	-0.451
25382	ENSG00000078177.13	N4BP2	chr4	+	40097226	40097569	40073454	40073551	40102074	40103218	25382	13,22,8	2,5,0	9,12,10	0,0,1	260	130	0.000151152	0.0112099	0.765,0.688,1.0	1.0,1.0,0.833	-0.127
56475	ENSG00000101187.15	SLCO4A1	chr20	+	62668011	62668184	62667744	62667910	62668476	62668541	56475	48,48,47	0,0,0	52,45,34	6,3,0	260	130	0.000150893	0.0112099	1.0,1.0,1.0	0.813,0.882,1.0	0.102
31502	ENSG00000138696.10	BMPR1B	chr4	+	94996039	94996134	94875830	94875900	95104407	95104567	31502	15,19,19	3,3,4	5,8,13	1,0,0	224	130	0.000151761	0.0112253	0.744,0.786,0.734	0.744,1.0,1.0	-0.16
3183	ENSG00000001631.15	KRIT1	chr7	-	92244901	92245134	92244001	92244149	92245464	92245595	3183	18,12,16	5,1,2	16,24,7	0,0,1	260	130	0.000151607	0.0112253	0.643,0.857,0.8	1.0,1.0,0.778	-0.159
6995	ENSG00000152942.18	RAD17	chr5	+	69371034	69371171	69369811	69369933	69373829	69374087	6995	30,51,36	1,3,10	27,22,57	2,0,0	260	130	0.000152623	0.0112444	0.938,0.895,0.643	0.871,1.0,1.0	-0.132
59962	ENSG00000225210.10	DUXAP9	chr14	+	19065967	19066115	19062359	19062466	19066235	19066347	59962	9,12,5	5,4,0	5,3,4	1,0,0	260	130	0.000153107	0.0112653	0.474,0.6,1.0	0.714,1.0,1.0	-0.213
29589	ENSG00000112659.13	CUL9	chr6	+	43187245	43187439	43185954	43186455	43187712	43188118	29589	23,28,19	0,0,0	15,14,14	5,0,2	260	130	0.000154165	0.0112896	1.0,1.0,1.0	0.6,1.0,0.778	0.207
79226	ENSG00000269713.7	NBPF9	chr1	-	149092754	149092785	149090752	149090894	149098437	149098706	79226	0,10,2	37,65,38	19,10,8	51,41,36	160	130	0.000153932	0.0112896	0.0,0.111,0.041	0.232,0.165,0.153	-0.133
21882	ENSG00000198496.11	NBR2	chr17	+	43131207	43131270	43125609	43125770	43138656	43138922	21882	36,38,35	1,0,10	24,14,22	0,0,0	192	130	0.000154245	0.0112896	0.961,1.0,0.703	1.0,1.0,1.0	-0.112
422	ENSG00000100226.15	GTPBP1	chr22	+	38708844	38708956	38705722	38706147	38715906	38715962	422	92,101,75	2,16,7	127,131,73	7,0,0	241	130	0.000156142	0.0113852	0.961,0.773,0.852	0.907,1.0,1.0	-0.107
43255	ENSG00000100330.15	MTMR3	chr22	+	30022028	30022139	30019479	30020884	30022608	30022697	43255	54,39,92	0,0,2	48,68,46	7,0,5	240	130	0.000156545	0.0113982	1.0,1.0,0.961	0.788,1.0,0.833	0.113
79549	ENSG00000153904.19	DDAH1	chr1	-	85496165	85496281	85358747	85358847	85577983	85578250	79549	35,38,25	30,27,14	15,14,23	32,29,33	245	130	0.000156968	0.0114142	0.382,0.428,0.487	0.199,0.204,0.27	0.208
50999	ENSG00000163138.18	PACRGL	chr4	+	20701757	20701884	20700458	20700747	20704465	20704524	50999	2,7,0	5,0,2	1,1,2	1,0,0	256	130	0.000159935	0.0115998	0.169,1.0,0.0	0.337,1.0,1.0	-0.389
30025	ENSG00000138592.13	USP8	chr15	+	50432337	50432499	50424379	50424514	50439008	50439177	30025	28,37,14	41,54,59	21,33,32	7,29,0	260	130	0.000161363	0.011673	0.255,0.255,0.106	0.6,0.363,1.0	-0.449
66806	ENSG00000196547.14	MAN2A2	chr15	+	90903230	90903734	90902217	90902526	90904189	90904339	66806	0,1,1	2,4,0	2,2,4	3,0,0	260	130	0.000161841	0.0116883	0.0,0.111,1.0	0.25,1.0,1.0	-0.38
25332	ENSG00000067829.18	IDH3G	chrX	-	153790563	153790575	153789837	153790292	153790809	153790851	25332	0,14,0	21,23,19	0,0,0	17,28,13	141	130	0.000164049	0.0118063	0.0,0.359,0.0	0.0,0.0,0.0	0.12
30823	ENSG00000272162.1	AL024498.2	chr6	+	10902676	10902762	10898823	10898848	10906019	10906054	30823	16,7,25	1,6,1	8,11,8	0,0,0	215	130	0.000165337	0.0118837	0.906,0.414,0.938	1.0,1.0,1.0	-0.247
64121	ENSG00000172965.15	MIR4435-2HG	chr2	-	111248147	111248241	111233627	111233739	111344060	111344237	64121	22,17,23	9,7,6	12,12,14	17,15,14	223	130	0.000168538	0.0120447	0.588,0.586,0.691	0.292,0.318,0.368	0.296
72784	ENSG00000183647.10	ZNF530	chr19	+	57600727	57600779	57599884	57600134	57604276	57604406	72784	25,30,5	2,1,1	6,9,5	8,4,1	181	130	0.00016854	0.0120447	0.9,0.956,0.782	0.35,0.618,0.782	0.296
78565	ENSG00000182389.19	CACNB4	chr2	-	151971544	151971704	151883250	151883370	152098329	152098413	78565	2,7,0	9,12,6	0,0,0	3,13,9	260	130	0.000169356	0.0120783	0.1,0.226,0.0	0.0,0.0,0.0	0.109
42535	ENSG00000146263.11	MMS22L	chr6	-	97272703	97272881	97269901	97269992	97278848	97278898	42535	66,38,47	1,0,9	44,36,38	0,0,0	260	130	0.000169557	0.0120783	0.971,1.0,0.723	1.0,1.0,1.0	-0.102
66664	ENSG00000008018.8	PSMB1	chr6	-	170546102	170546184	170537233	170537340	170553129	170553341	66664	18,23,20	0,0,0	39,34,19	11,0,0	211	130	0.00017221	0.0122361	1.0,1.0,1.0	0.686,1.0,1.0	0.105
55184	ENSG00000145390.11	USP53	chr4	+	119239217	119239903	119217549	119217673	119245336	119245429	55184	20,27,24	0,0,0	27,17,5	0,2,6	260	130	0.000172166	0.0122361	1.0,1.0,1.0	1.0,0.81,0.294	0.299
19209	ENSG00000115204.14	MPV17	chr2	-	27317077	27317234	27312679	27312772	27322447	27322522	19209	12,4,12	8,0,20	9,15,3	0,2,0	260	130	0.000174351	0.01231	0.429,1.0,0.231	1.0,0.789,1.0	-0.376
60717	ENSG00000158062.20	UBXN11	chr1	-	26301693	26301722	26297961	26298062	26306591	26306620	60717	4,9,11	0,0,1	1,0,1	3,1,0	158	130	0.000175438	0.0123556	1.0,1.0,0.901	0.215,0.0,1.0	0.562
79220	ENSG00000269713.7	NBPF9	chr1	-	149080052	149080155	149079006	149079221	149081964	149082174	79220	20,31,33	0,27,0	19,17,19	14,22,20	232	130	0.000176027	0.0123659	1.0,0.391,1.0	0.432,0.302,0.347	0.437
1825	ENSG00000167985.6	SDHAF2	chr11	+	61437624	61437848	61430072	61430182	61445940	61446115	1825	62,67,95	0,16,11	120,114,96	0,7,0	260	130	0.000175894	0.0123659	1.0,0.677,0.812	1.0,0.891,1.0	-0.134
8342	ENSG00000106692.14	FKTN	chr9	+	105619933	105620061	105607818	105607951	105635050	105635148	8342	27,14,8	0,1,0	13,20,19	2,0,6	257	130	0.000178206	0.0124719	1.0,0.876,1.0	0.767,1.0,0.616	0.164
2930	ENSG00000172244.8	C5orf34	chr5	-	43509144	43509375	43508576	43508666	43514805	43515145	2930	27,28,24	12,10,14	36,33,31	2,4,6	260	130	0.000179055	0.0125158	0.529,0.583,0.462	0.9,0.805,0.721	-0.284
48834	ENSG00000011405.13	PIK3C2A	chr11	-	17168676	17169806	17155525	17155629	17207847	17207947	48834	41,85,65	0,0,1	41,50,32	3,1,5	260	130	0.000179855	0.0125403	1.0,1.0,0.97	0.872,0.962,0.762	0.125
26173	ENSG00000026508.18	CD44	chr11	+	35211245	35211449	35208104	35208206	35214851	35214861	26173	32,27,23	2,7,3	35,40,51	2,1,0	260	130	0.000180416	0.0125637	0.889,0.659,0.793	0.897,0.952,1.0	-0.169
55767	ENSG00000197779.13	ZNF81	chrX	+	47842649	47842768	47836945	47837007	47846104	47846321	55767	0,10,0	3,0,2	5,0,4	0,1,0	248	130	0.000181107	0.0125962	0.0,1.0,0.0	1.0,0.0,1.0	-0.333
20975	ENSG00000109738.10	GLRB	chr4	+	157152717	157153010	157143806	157143959	157170431	157170806	20975	22,20,22	0,1,0	22,22,16	4,4,0	260	130	0.000182397	0.0126544	1.0,0.909,1.0	0.733,0.733,1.0	0.148
48844	ENSG00000132436.11	FIGNL1	chr7	-	50447967	50448055	50446980	50447297	50448180	50448289	48844	0,0,0	16,34,3	4,5,0	18,8,10	217	130	0.000186619	0.0128233	0.0,0.0,0.0	0.117,0.272,0.0	-0.13
13245	ENSG00000162408.10	NOL9	chr1	-	6541829	6541927	6533279	6533441	6549570	6549698	13245	40,32,32	2,7,9	64,46,48	3,0,2	227	130	0.000186665	0.0128233	0.92,0.724,0.671	0.924,1.0,0.932	-0.18
71419	ENSG00000124357.12	NAGK	chr2	+	71075554	71075610	71073481	71073594	71076603	71076701	71419	47,55,39	2,1,1	31,23,20	7,2,4	185	130	0.000190408	0.0130643	0.943,0.975,0.965	0.757,0.89,0.778	0.153
22491	ENSG00000223891.5	OSER1-DT	chr20	+	44214887	44215003	44210959	44211077	44224820	44226027	22491	19,15,22	7,6,0	3,5,8	0,0,1	245	130	0.00019114	0.0130824	0.59,0.57,1.0	1.0,1.0,0.809	-0.216
28482	ENSG00000164180.13	TMEM161B	chr5	-	88197668	88197765	88195046	88196488	88198975	88199069	28482	91,96,71	0,3,4	85,66,62	4,6,16	226	130	0.000191676	0.0131031	1.0,0.948,0.911	0.924,0.864,0.69	0.127
25070	ENSG00000112039.4	FANCE	chr6	+	35460551	35460618	35459681	35459760	35466243	35466961	25070	36,39,21	2,1,0	53,34,30	14,0,8	196	130	0.000192455	0.0131083	0.923,0.963,1.0	0.715,1.0,0.713	0.153
14005	ENSG00000196511.14	TPK1	chr7	-	144591422	144591569	144548490	144548602	144623165	144623261	14005	23,39,36	0,1,1	34,22,39	7,1,3	260	130	0.000191997	0.0131083	1.0,0.951,0.947	0.708,0.917,0.867	0.135
65672	ENSG00000189164.14	ZNF527	chr19	+	37380276	37380372	37379119	37379236	37388305	37388783	65672	18,19,6	0,0,1	31,12,18	0,3,5	225	130	0.000192923	0.0131242	1.0,1.0,0.776	1.0,0.698,0.675	0.134
8812	ENSG00000159267.14	HLCS	chr21	-	36946008	36946154	36938831	36938994	36947332	36948287	8812	1,10,0	1,0,5	1,1,2	0,0,0	260	130	0.000195915	0.0132953	0.333,1.0,0.0	1.0,1.0,1.0	-0.556
49695	ENSG00000080200.9	CRYBG3	chr3	+	97843194	97843261	97822039	97822355	97864216	97864647	49695	13,6,4	0,0,1	12,7,19	5,1,3	196	130	0.000197326	0.0133749	1.0,1.0,0.726	0.614,0.823,0.808	0.16
33574	ENSG00000204054.13	LINC00963	chr9	+	129490843	129491128	129488911	129489299	129503322	129503430	33574	7,6,1	29,25,19	12,18,10	29,19,10	260	130	0.000200837	0.0135586	0.108,0.107,0.026	0.171,0.321,0.333	-0.195
7000	ENSG00000152942.18	RAD17	chr5	+	69372033	69372217	69369841	69369933	69373829	69373882	7000	42,51,46	1,3,10	23,36,55	2,0,0	260	130	0.000202799	0.013663	0.955,0.895,0.697	0.852,1.0,1.0	-0.102
78271	ENSG00000124508.16	BTN2A2	chr6	+	26388012	26388294	26383432	26383915	26390004	26390137	78271	68,53,56	0,2,0	84,54,40	3,3,6	260	130	0.000203614	0.0136846	1.0,0.93,1.0	0.933,0.9,0.769	0.109
37798	ENSG00000183060.15	LYSMD4	chr15	-	99731717	99732007	99727404	99729731	99733344	99733437	37798	17,13,12	5,0,4	6,10,5	0,0,1	260	130	0.000203755	0.0136846	0.63,1.0,0.6	1.0,1.0,0.714	-0.161
40261	ENSG00000037042.8	TUBG2	chr17	+	42662972	42663052	42660638	42660707	42663376	42663503	40261	23,35,41	3,8,0	26,15,17	1,0,0	209	130	0.000203896	0.0136846	0.827,0.731,1.0	0.942,1.0,1.0	-0.128
36784	ENSG00000114867.20	EIF4G1	chr3	+	184316131	184316218	184314494	184314674	184317320	184317497	36784	186218221	52,61,45	233212245	43,26,27	216	130	0.000205154	0.013739	0.683,0.683,0.747	0.765,0.831,0.845	-0.109
55883	ENSG00000145002.12	FAM86B2	chr8	-	12430349	12430451	12428980	12429114	12432081	12432162	55883	3,15,10	0,5,9	9,2,31	2,0,0	231	130	0.000206545	0.013802	1.0,0.628,0.385	0.717,1.0,1.0	-0.235
27046	ENSG00000157800.17	SLC37A3	chr7	-	140343411	140343563	140337283	140337349	140348625	140348767	27046	54,59,51	5,4,11	32,40,39	0,1,2	260	130	0.000206589	0.013802	0.844,0.881,0.699	1.0,0.952,0.907	-0.145
37452	ENSG00000253710.3	ALG11	chr13	+	52024005	52024937	52018912	52019143	52028318	52028749	37452	26,34,25	0,1,0	30,16,27	2,5,1	260	130	0.00020954	0.0139325	1.0,0.944,1.0	0.882,0.615,0.931	0.172
42534	ENSG00000146263.11	MMS22L	chr6	-	97270106	97270283	97269901	97269992	97278848	97278898	42534	21,30,16	1,0,9	14,11,15	0,0,0	260	130	0.000209	0.0139325	0.913,1.0,0.471	1.0,1.0,1.0	-0.205
49441	ENSG00000132639.12	SNAP25	chr20	+	10292881	10292999	10277684	10277726	10296924	10297050	49441	9,10,16	2,3,2	12,11,11	1,0,0	247	130	0.000210595	0.0139861	0.703,0.637,0.808	0.863,1.0,1.0	-0.238
54788	ENSG00000112787.13	FBRSL1	chr12	+	132571306	132571524	132571151	132571231	132572287	132572338	54788	58,56,47	55,48,40	37,36,19	62,47,71	260	130	0.000211827	0.0140199	0.345,0.368,0.37	0.23,0.277,0.118	0.153
26068	ENSG00000148180.19	GSN	chr9	+	121300055	121300126	121282438	121282550	121301962	121302149	26068	11,17,10	3,0,0	6,11,8	3,5,4	200	130	0.00021187	0.0140199	0.704,1.0,1.0	0.565,0.588,0.565	0.329
12677	ENSG00000150477.14	KIAA1328	chr18	+	37084124	37084232	37066889	37067545	37160199	37160381	12677	0,4,1	1,1,3	3,3,4	0,1,1	237	130	0.00021235	0.0140199	0.0,0.687,0.155	1.0,0.622,0.687	-0.489
76665	ENSG00000198794.11	SCAMP5	chr15	+	75009890	75009940	74995541	74995673	75011791	75011846	76665	0,2,6	7,10,8	0,0,0	10,18,9	179	130	0.000212108	0.0140199	0.0,0.127,0.353	0.0,0.0,0.0	0.16
3804	ENSG00000108039.17	XPNPEP1	chr10	-	109915022	109915099	109907690	109907815	109923401	109923436	3804	17,13,21	0,0,4	23,7,12	3,10,11	206	130	0.000212661	0.0140199	1.0,1.0,0.768	0.829,0.306,0.408	0.408
49847	ENSG00000100348.9	TXN2	chr22	-	36468601	36468717	36467883	36467917	36480574	36480837	49847	1,2,0	25,27,15	1,6,6	20,17,9	245	130	0.000213852	0.0140687	0.021,0.038,0.0	0.026,0.158,0.261	-0.129
26065	ENSG00000148180.19	GSN	chr9	+	121283318	121283392	121282438	121282550	121301962	121302149	26065	6,1,2	3,0,0	3,1,0	3,5,4	203	130	0.000216107	0.0141836	0.562,1.0,1.0	0.39,0.114,0.0	0.686
49439	ENSG00000132639.12	SNAP25	chr20	+	10284723	10284772	10277684	10277726	10296924	10297050	49439	9,9,8	2,3,2	10,5,9	1,0,0	178	130	0.000217002	0.0142257	0.767,0.687,0.745	0.88,1.0,1.0	-0.227
38697	ENSG00000119684.15	MLH3	chr14	-	75039910	75040015	75038339	75038412	75041614	75041700	38697	39,54,25	3,10,2	17,30,26	2,0,0	234	130	0.000217522	0.0142431	0.878,0.75,0.874	0.825,1.0,1.0	-0.108
48516	ENSG00000163939.18	PBRM1	chr3	-	52558248	52558413	52550746	52550817	52561766	52561968	48516	31,41,14	3,1,1	26,15,10	4,8,5	260	130	0.000218662	0.014301	0.838,0.953,0.875	0.765,0.484,0.5	0.306
24580	ENSG00000223705.9	NSUN5P1	chr7	+	75411654	75411759	75410361	75410460	75412788	75412932	24580	11,9,21	4,0,3	8,10,6	1,0,0	234	130	0.000220868	0.0144116	0.604,1.0,0.795	0.816,1.0,1.0	-0.139
76268	ENSG00000123411.14	IKZF4	chr12	+	56024661	56024905	56019319	56019415	56025053	56025158	76268	0,2,2	4,1,0	1,9,1	0,0,0	260	130	0.000221669	0.0144412	0.0,0.5,1.0	1.0,1.0,1.0	-0.5
7784	ENSG00000188321.13	ZNF559	chr19	+	9337795	9338017	9324694	9324780	9338493	9338582	7784	2,1,2	4,2,0	8,2,11	2,0,0	260	130	0.000221838	0.0144412	0.2,0.2,1.0	0.667,1.0,1.0	-0.422
42188	ENSG00000120662.15	MTRF1	chr13	-	41261690	41261825	41260492	41260915	41263274	41263484	42188	8,12,10	2,3,1	5,12,11	0,0,0	260	130	0.000222238	0.0144504	0.667,0.667,0.833	1.0,1.0,1.0	-0.278
31629	ENSG00000185404.16	SP140L	chr2	+	230400333	230400413	230400126	230400242	230400954	230401053	31629	6,7,0	17,19,29	0,1,1	19,27,18	209	130	0.000223339	0.0144715	0.18,0.186,0.0	0.0,0.023,0.033	0.103
48222	ENSG00000006282.20	SPATA20	chr17	+	50547664	50547954	50547204	50547285	50548282	50548453	48222	16,35,33	10,12,13	43,52,35	6,0,7	260	130	0.000223166	0.0144715	0.444,0.593,0.559	0.782,1.0,0.714	-0.3
39725	ENSG00000263753.7	LINC00667	chr18	+	5240186	5240277	5238779	5239049	5240647	5241255	39725	0,0,0	8,8,18	6,3,0	8,21,5	220	130	0.000225353	0.0145851	0.0,0.0,0.0	0.307,0.078,0.0	-0.128
44432	ENSG00000165801.9	ARHGEF40	chr14	+	21073931	21074991	21070290	21070399	21075331	21075499	44432	2,6,0	0,0,1	1,3,0	2,1,1	260	130	0.000225999	0.01461	1.0,1.0,0.0	0.2,0.6,0.0	0.4
53304	ENSG00000070731.10	ST6GALNAC2	chr17	-	76578755	76578816	76574364	76574539	76585683	76585857	53304	0,4,1	3,0,6	0,6,4	1,0,0	190	130	0.000226335	0.0146148	0.0,1.0,0.102	0.0,1.0,1.0	-0.299
59384	ENSG00000010361.13	FUZ	chr19	-	49808114	49808159	49806884	49807374	49808413	49808491	59384	1,5,4	44,28,60	14,10,10	49,28,53	174	130	0.000229537	0.0147704	0.017,0.118,0.047	0.176,0.211,0.124	-0.11
25737	ENSG00000188878.19	FBF1	chr17	-	75939817	75939882	75938172	75938232	75940847	75941038	25737	10,3,10	26,29,44	7,21,16	13,21,23	194	130	0.00023031	0.0148031	0.205,0.065,0.132	0.265,0.401,0.318	-0.194
79238	ENSG00000163040.14	CCDC74A	chr2	+	131528492	131528627	131527855	131528346	131529646	131529691	79238	17,7,5	10,6,15	4,2,5	23,19,21	260	130	0.000234124	0.0149794	0.459,0.368,0.143	0.08,0.05,0.106	0.245
75772	ENSG00000134490.13	TMEM241	chr18	-	23384989	23385067	23377645	23377671	23399565	23399647	75772	26,44,35	3,8,3	64,28,25	2,0,1	207	130	0.000234428	0.0149817	0.845,0.775,0.88	0.953,1.0,0.94	-0.131
28453	ENSG00000229180.7	AC006001.3	chr7	-	66588511	66588580	66584102	66584466	66592256	66592386	28453	21,12,29	23,27,45	0,12,3	23,33,18	198	130	0.000236193	0.0150772	0.375,0.226,0.297	0.0,0.193,0.099	0.202
79541	ENSG00000132781.17	MUTYH	chr1	-	45338506	45338656	45334390	45334511	45339898	45339935	79541	0,3,2	1,0,0	0,0,6	4,4,0	260	130	0.000237241	0.0151097	0.0,1.0,1.0	0.0,0.0,1.0	0.333
8681	ENSG00000256751.5	PLBD1-AS1	chr12	+	14614521	14614570	14567990	14568192	14619151	14619298	8681	1,1,4	6,15,23	10,6,10	13,17,7	178	130	0.000239108	0.0152113	0.109,0.046,0.113	0.36,0.205,0.511	-0.269
59398	ENSG00000010361.13	FUZ	chr19	-	49812637	49812736	49812250	49812335	49812995	49813175	59398	60,42,56	3,2,2	66,62,38	6,12,11	228	130	0.000243678	0.0153969	0.919,0.923,0.941	0.862,0.747,0.663	0.17
6970	ENSG00000268606.5	MAGEA2	chrX	-	152753312	152753391	152752393	152752513	152753612	152753884	6970	14,24,4	1,5,3	4,0,0	4,1,3	208	130	0.000244005	0.0154001	0.897,0.75,0.455	0.385,0.0,0.0	0.572
69926	ENSG00000160392.13	C19orf47	chr19	-	40341785	40341890	40336319	40336407	40348323	40348386	69926	43,39,42	7,0,2	10,29,16	0,0,0	234	130	0.000244493	0.0154136	0.773,1.0,0.921	1.0,1.0,1.0	-0.102
1826	ENSG00000167985.6	SDHAF2	chr11	+	61438003	61438113	61430041	61430182	61445940	61446342	1826	101,97,88	0,16,11	123106107	0,7,0	239	130	0.000246102	0.0154975	1.0,0.767,0.813	1.0,0.892,1.0	-0.104
75834	ENSG00000002016.17	RAD52	chr12	-	936806	936882	932974	933076	949402	949628	75834	7,9,2	3,5,2	2,2,2	15,5,4	205	130	0.000247573	0.0155551	0.597,0.533,0.388	0.078,0.202,0.241	0.332
7309	ENSG00000111843.13	TMEM14C	chr6	+	10724960	10725037	10723124	10723241	10728639	10728727	7309	7,10,16	6,9,18	5,7,3	19,26,11	206	130	0.000247881	0.0155569	0.424,0.412,0.359	0.142,0.145,0.147	0.254
47770	ENSG00000185049.14	NELFA	chr4	-	2007962	2008046	1991543	1991730	2008749	2008942	47770	10,11,7	0,2,0	7,5,9	8,0,6	213	130	0.000248368	0.01557	1.0,0.77,1.0	0.348,1.0,0.478	0.315
54873	ENSG00000143190.22	POU2F1	chr1	+	167387180	167387247	167383856	167383951	167389587	167389761	54873	3,7,0	25,10,21	0,0,0	18,18,9	196	130	0.000251844	0.0157438	0.074,0.317,0.0	0.0,0.0,0.0	0.13
78526	ENSG00000106852.15	LHX6	chr9	-	122209613	122209717	122202576	122204780	122213605	122213780	78526	8,1,2	0,0,0	7,1,2	2,2,1	233	130	0.000252462	0.0157511	1.0,1.0,1.0	0.661,0.218,0.527	0.531
60438	ENSG00000185596.16	WASH3P	chr15	+	101972582	101972694	101966051	101966223	101972900	101973047	60438	168,96,214	15,14,18	116,88,113	28,23,19	241	130	0.000253505	0.0157511	0.858,0.787,0.865	0.691,0.674,0.762	0.128
36171	ENSG00000100429.17	HDAC10	chr22	-	50249102	50249198	50248830	50248890	50249327	50249454	36171	3,7,7	0,0,0	3,3,3	0,1,6	225	130	0.00025426	0.0157802	1.0,1.0,1.0	1.0,0.634,0.224	0.381
53409	ENSG00000125319.14	C17orf53	chr17	+	44150960	44151044	44147857	44149027	44152636	44152777	53409	20,15,21	1,0,0	23,18,18	4,2,2	213	130	0.000255111	0.0158154	0.924,1.0,1.0	0.778,0.846,0.846	0.151
78079	ENSG00000011021.22	CLCN6	chr1	+	11828457	11828624	11828105	11828219	11829195	11829322	78079	49,47,50	6,5,12	66,53,44	3,0,3	260	130	0.000263027	0.0162341	0.803,0.825,0.676	0.917,1.0,0.88	-0.164
70555	ENSG00000105576.15	TNPO2	chr19	-	12706009	12706109	12705681	12705830	12706195	12706282	70555	6,5,9	0,1,2	0,8,7	13,3,4	229	130	0.000263315	0.0162341	1.0,0.739,0.719	0.0,0.602,0.498	0.453
20857	ENSG00000159063.12	ALG8	chr11	-	78112649	78112770	78104355	78104453	78119181	78119249	20857	0,2,1	1,0,0	1,1,0	1,0,2	250	130	0.000263969	0.0162386	0.0,1.0,1.0	0.342,1.0,0.0	0.219
70037	ENSG00000006025.11	OSBPL7	chr17	-	47810771	47810835	47810593	47810672	47813265	47813403	70037	9,16,14	0,3,4	9,11,5	0,0,0	193	130	0.000264626	0.016253	1.0,0.782,0.702	1.0,1.0,1.0	-0.172
22903	ENSG00000165240.19	ATP7A	chrX	+	77922998	77923042	77910738	77910835	77971620	77971761	22903	8,5,5	11,3,10	3,2,0	13,10,17	173	130	0.000266564	0.0163264	0.353,0.556,0.273	0.148,0.131,0.0	0.301
19704	ENSG00000177570.14	SAMD12	chr8	-	118439831	118439961	118377987	118379700	118580714	118580893	19704	19,28,39	0,7,7	20,20,25	0,2,0	259	130	0.000267532	0.0163499	1.0,0.668,0.737	1.0,0.834,1.0	-0.143
30676	ENSG00000232995.7	RGS5	chr1	-	163319181	163319291	163306232	163306329	163321621	163321704	30676	26,2,18	3,5,0	21,6,29	0,0,0	239	130	0.000269577	0.0164569	0.825,0.179,1.0	1.0,1.0,1.0	-0.332
29822	ENSG00000006432.15	MAP3K9	chr14	-	70733756	70733798	70732538	70733342	70734385	70734498	29822	3,0,0	27,16,15	9,0,12	28,25,12	171	130	0.000270773	0.0165118	0.078,0.0,0.0	0.196,0.0,0.432	-0.183
22174	ENSG00000179818.13	PCBP1-AS1	chr2	-	70055655	70055910	70051202	70051305	70059642	70059679	22174	2,1,1	1,0,0	0,1,0	1,0,1	260	130	0.000271374	0.0165263	0.5,1.0,1.0	0.0,1.0,0.0	0.5
21721	ENSG00000212127.5	TAS2R14	chr12	-	11034781	11034885	10973654	10973721	11047019	11047188	21721	12,3,2	14,16,8	12,25,18	10,13,7	233	130	0.000271601	0.0165263	0.324,0.095,0.122	0.401,0.518,0.589	-0.322
46072	ENSG00000254469.7	AP002495.1	chr11	-	71923308	71923475	71918884	71919026	71928364	71928437	46072	13,16,6	3,5,1	17,11,15	0,2,0	260	130	0.000274116	0.01666	0.684,0.615,0.75	1.0,0.733,1.0	-0.228
30024	ENSG00000138592.13	USP8	chr15	+	50424595	50424654	50424447	50424514	50439008	50439177	30024	10,14,15	41,54,59	12,16,19	7,29,0	188	130	0.000274692	0.01666	0.144,0.152,0.15	0.542,0.276,1.0	-0.457
50479	ENSG00000166435.15	XRRA1	chr11	-	74933824	74933872	74921213	74921347	74936883	74937068	50479	1,8,7	0,1,0	11,14,5	4,0,4	177	130	0.000274624	0.01666	1.0,0.855,1.0	0.669,1.0,0.479	0.236
49701	ENSG00000178188.14	SH2B1	chr16	+	28871779	28871983	28869207	28869383	28872189	28872401	49701	117,109,97	5,9,15	89,118,82	0,7,0	260	130	0.000277162	0.0167734	0.921,0.858,0.764	1.0,0.894,1.0	-0.117
79490	ENSG00000131374.14	TBC1D5	chr3	-	17586352	17586557	17508548	17508605	17622647	17622765	79490	0,5,3	8,4,1	0,0,0	5,2,2	260	130	0.000278143	0.0168146	0.0,0.385,0.6	0.0,0.0,0.0	0.328
40166	ENSG00000169635.9	HIC2	chr22	+	21442758	21442857	21417403	21417560	21444921	21449434	40166	44,9,13	3,2,6	16,0,4	12,9,3	228	130	0.000282041	0.0169951	0.893,0.72,0.553	0.432,0.0,0.432	0.434
5617	ENSG00000124831.18	LRRFIP1	chr2	+	237757455	237757548	237756094	237756187	237758728	237758821	5617	2,0,0	0,2,2	7,4,0	0,1,1	222	130	0.000283878	0.017069	1.0,0.0,0.0	1.0,0.701,0.0	-0.234
26039	ENSG00000136169.16	SETDB2	chr13	+	49451552	49451909	49444373	49444857	49460106	49460232	26039	12,16,21	3,5,3	6,23,7	0,2,0	260	130	0.000289194	0.0173328	0.667,0.615,0.778	1.0,0.852,1.0	-0.264
27211	ENSG00000185515.14	BRCC3	chrX	+	155073376	155073431	155071430	155071650	155077169	155077283	27211	31,36,25	0,3,7	31,23,16	1,0,0	184	130	0.000291382	0.0174452	1.0,0.894,0.716	0.956,1.0,1.0	-0.115
8648	ENSG00000223508.5	RPL23AP53	chr8	-	219289	219417	213185	213710	230803	230907	8648	3,8,10	2,0,6	2,13,4	1,0,0	257	130	0.000291972	0.0174618	0.431,1.0,0.457	0.503,1.0,1.0	-0.205
17218	ENSG00000215908.10	CROCCP2	chr1	-	16643027	16643145	16635026	16635168	16644645	16644672	17218	23,23,20	0,0,0	9,8,37	0,6,2	247	130	0.000293459	0.0175133	1.0,1.0,1.0	1.0,0.412,0.907	0.227
59392	ENSG00000010361.13	FUZ	chr19	-	49812446	49812736	49812250	49812335	49812995	49813299	59392	47,45,43	3,2,2	47,63,33	6,12,11	260	130	0.000307095	0.018129	0.887,0.918,0.915	0.797,0.724,0.6	0.2
14863	ENSG00000244687.11	UBE2V1	chr20	-	50096482	50096820	50084128	50084254	50113106	50113133	14863	55,72,65	11,6,7	79,44,70	3,3,0	260	130	0.000307667	0.018129	0.714,0.857,0.823	0.929,0.88,1.0	-0.138
75118	ENSG00000169057.21	MECP2	chrX	-	154039791	154039903	154032434	154032557	154056940	154057254	75118	3,1,2	1,0,1	0,1,4	11,7,1	241	130	0.000308354	0.0181504	0.618,1.0,0.519	0.0,0.072,0.683	0.461
22594	ENSG00000245937.7	LINC01184	chr5	-	128076946	128077093	128061143	128061244	128082734	128082881	22594	22,6,15	71,49,31	50,24,17	48,44,30	260	130	0.00030998	0.0182269	0.134,0.058,0.195	0.342,0.214,0.221	-0.13
13798	ENSG00000187764.11	SEMA4D	chr9	-	89418055	89418118	89405350	89405699	89455887	89455953	13798	2,7,2	2,8,4	1,7,7	2,0,0	192	130	0.000310644	0.0182467	0.404,0.372,0.253	0.253,1.0,1.0	-0.408
36162	ENSG00000100429.17	HDAC10	chr22	-	50248830	50248859	50248661	50248751	50249102	50249168	36162	4,8,2	3,0,1	0,4,1	6,6,2	158	130	0.000315856	0.0184733	0.523,1.0,0.622	0.0,0.354,0.291	0.5
17302	ENSG00000124588.19	NQO2	chr6	+	3003668	3003789	2999875	3000085	3004494	3004651	17302	23,13,22	6,1,3	21,12,37	0,2,0	250	130	0.000316841	0.0184733	0.666,0.871,0.792	1.0,0.757,1.0	-0.143
63749	ENSG00000111880.15	RNGTT	chr6	-	88801563	88801632	88769773	88769874	88844356	88844521	63749	88,85,109	9,2,4	65,78,113	10,6,28	198	130	0.000317474	0.0184733	0.865,0.965,0.947	0.81,0.895,0.726	0.115
43366	ENSG00000196678.13	ERI2	chr16	-	20805714	20805945	20803602	20803670	20806407	20806446	43366	6,14,9	0,0,5	2,6,8	15,15,2	260	130	0.000319551	0.0185555	1.0,1.0,0.474	0.063,0.167,0.667	0.526
50477	ENSG00000166435.15	XRRA1	chr11	-	74933800	74933872	74921213	74921347	74936883	74937068	50477	4,12,11	0,1,0	13,20,7	4,0,4	201	130	0.000322118	0.0186645	1.0,0.886,1.0	0.678,1.0,0.531	0.226
62895	ENSG00000134283.17	PPHLN1	chr12	+	42393569	42393689	42374862	42375074	42441314	42441429	62895	2,4,4	4,1,0	0,2,0	2,2,1	249	130	0.000324397	0.018759	0.207,0.676,1.0	0.0,0.343,0.0	0.513
64064	ENSG00000197415.11	VEPH1	chr3	-	157505277	157505409	157495211	157495506	157533512	157533614	64064	0,11,2	4,4,3	0,0,1	2,2,3	260	130	0.000326895	0.018845	0.0,0.579,0.25	0.0,0.0,0.143	0.229
42967	ENSG00000141376.22	BCAS3	chr17	+	61003799	61003889	60989970	60990235	61015750	61015901	42967	0,4,2	27,20,11	10,8,10	32,22,11	219	130	0.000332068	0.0190842	0.0,0.106,0.097	0.156,0.178,0.35	-0.16
32310	ENSG00000169592.14	INO80E	chr16	+	30004567	30004657	30001211	30001530	30005367	30005435	32310	25,37,25	0,0,2	16,40,21	3,8,0	219	130	0.000332021	0.0190842	1.0,1.0,0.881	0.76,0.748,1.0	0.124
27398	ENSG00000144120.12	TMEM177	chr2	+	119680831	119681123	119679202	119679276	119685657	119686507	27398	41,40,36	3,0,0	42,43,20	3,7,3	260	130	0.000333834	0.0191104	0.872,1.0,1.0	0.875,0.754,0.769	0.158
49827	ENSG00000221926.12	TRIM16	chr17	-	15651090	15651946	15642720	15642816	15677175	15677280	49827	15,6,14	12,5,16	28,31,14	5,7,6	260	130	0.000333476	0.0191104	0.385,0.375,0.304	0.737,0.689,0.538	-0.3
30632	ENSG00000145214.13	DGKQ	chr4	-	962771	962920	962434	962613	963138	963290	30632	38,47,51	0,0,0	25,26,30	0,7,1	260	130	0.00033491	0.0191491	1.0,1.0,1.0	1.0,0.65,0.938	0.137
8461	ENSG00000235531.9	MSC-AS1	chr8	+	71965408	71965534	71962921	71963048	72052538	72052616	8461	5,8,6	1,6,0	2,7,5	0,0,1	255	130	0.000336548	0.0191839	0.718,0.405,1.0	1.0,1.0,0.718	-0.198
73418	ENSG00000166833.20	NAV2	chr11	+	20051288	20051333	20048727	20049195	20054079	20054240	73418	9,0,4	11,3,10	1,1,0	8,12,1	174	130	0.000338221	0.0192596	0.379,0.0,0.23	0.085,0.059,0.0	0.155
18639	ENSG00000011143.16	MKS1	chr17	-	58214740	58214898	58214258	58214387	58216087	58216243	18639	48,39,41	5,9,5	64,39,47	2,1,2	260	130	0.000343567	0.0194847	0.828,0.684,0.804	0.941,0.951,0.922	-0.166
9073	ENSG00000132600.16	PRMT7	chr16	+	68312041	68312176	68310973	68311099	68315896	68315957	9073	61,92,80	0,0,45	65,43,41	25,11,28	260	130	0.000348861	0.0197249	1.0,1.0,0.471	0.565,0.662,0.423	0.274
44202	ENSG00000143507.17	DUSP10	chr1	-	221738933	221739787	221706094	221706466	221741980	221742176	44202	52,38,45	2,0,2	54,47,23	6,9,2	260	130	0.000356046	0.0200299	0.929,1.0,0.918	0.818,0.723,0.852	0.151
79	ENSG00000154328.15	NEIL2	chr8	+	11770173	11770335	11769698	11769791	11771445	11771585	79	15,21,16	11,47,29	39,29,25	21,16,12	260	130	0.000356701	0.0200466	0.405,0.183,0.216	0.481,0.475,0.51	-0.221
40161	ENSG00000104343.19	UBE2W	chr8	-	73870268	73870301	73830380	73830472	73878807	73878909	40161	1,2,1	20,11,24	4,6,4	6,20,0	162	130	0.000360164	0.0202209	0.039,0.127,0.032	0.349,0.194,1.0	-0.448
28793	ENSG00000165644.10	COMTD1	chr10	-	75235266	75235372	75235059	75235178	75235834	75235925	28793	41,57,60	11,23,0	58,29,36	27,32,33	235	130	0.000366009	0.0204873	0.673,0.578,1.0	0.543,0.334,0.376	0.333
73814	ENSG00000162641.18	AKNAD1	chr1	-	108827204	108827302	108823565	108823688	108830558	108830650	73814	8,27,18	0,1,8	33,9,13	1,0,0	227	130	0.000368061	0.0205436	1.0,0.939,0.563	0.95,1.0,1.0	-0.149
79008	ENSG00000170791.17	CHCHD7	chr8	+	56212761	56212909	56211755	56211837	56214597	56214667	79008	142126130	20,7,0	152122115	21,27,18	260	130	0.000369117	0.0205584	0.78,0.9,1.0	0.784,0.693,0.762	0.147
39947	ENSG00000105193.8	RPS16	chr19	-	39433517	39433569	39433259	39433418	39435606	39435705	39947	0,29,2	11,14,14	0,1,0	4,7,7	181	130	0.000368948	0.0205584	0.0,0.598,0.093	0.0,0.093,0.0	0.199
67724	ENSG00000140153.17	WDR20	chr14	+	102208602	102209862	102197754	102197847	102222829	102223667	67724	19,3,8	2,5,0	14,9,10	0,0,0	260	130	0.000372203	0.0206686	0.826,0.231,1.0	1.0,1.0,1.0	-0.314
28932	ENSG00000266560.5	MAGEA10-MAGEA5	chrX	-	152135989	152136080	152135760	152135834	152136870	152136969	28932	13,45,47	134124136	46,57,57	119,112,83	220	130	0.000376741	0.0208584	0.054,0.177,0.17	0.186,0.231,0.289	-0.102
52453	ENSG00000064225.12	ST3GAL6	chr3	+	98756368	98756540	98732235	98732532	98768429	98768529	52453	20,17,9	6,1,0	13,20,14	0,0,0	260	130	0.000383105	0.021148	0.625,0.895,1.0	1.0,1.0,1.0	-0.16
64254	ENSG00000159905.14	ZNF221	chr19	+	43962724	43962807	43951222	43951400	43964949	43965076	64254	29,45,21	0,8,6	33,35,46	0,3,0	212	130	0.000384892	0.0212256	1.0,0.775,0.682	1.0,0.877,1.0	-0.14
67058	ENSG00000110921.13	MVK	chr12	+	109581394	109581550	109579801	109579946	109586021	109586096	67058	111147120	7,0,8	122,95,81	17,13,6	260	130	0.000385857	0.0212579	0.888,1.0,0.882	0.782,0.785,0.871	0.111
45516	ENSG00000166262.15	FAM227B	chr15	-	49620133	49620190	49615120	49615243	49620630	49620747	45516	0,2,0	6,10,18	4,5,2	18,2,10	186	130	0.000386844	0.0212913	0.0,0.123,0.0	0.134,0.636,0.123	-0.257
66692	ENSG00000213047.12	DENND1B	chr1	-	197658299	197658369	197652234	197652315	197672036	197672156	66692	11,8,7	2,3,1	11,12,5	0,0,0	199	130	0.000390705	0.0214405	0.782,0.635,0.821	1.0,1.0,1.0	-0.254
78596	ENSG00000178773.14	CPNE7	chr16	+	89578856	89578996	89577538	89577721	89583443	89583528	78596	9,10,19	2,3,0	2,1,0	7,0,2	260	130	0.000393904	0.0215541	0.692,0.625,1.0	0.125,1.0,0.0	0.397
34815	ENSG00000155957.17	TMBIM4	chr12	-	66153339	66153410	66147907	66147941	66169854	66170027	34815	0,2,3	3,0,2	6,2,2	1,0,0	200	130	0.00039709	0.0216383	0.0,1.0,0.494	0.796,1.0,1.0	-0.434
14932	ENSG00000204604.10	ZNF468	chr19	-	52853871	52854107	52849086	52849213	52854257	52854345	14932	8,7,1	0,3,3	0,1,2	1,4,9	260	130	0.000396797	0.0216383	1.0,0.538,0.143	0.0,0.111,0.1	0.49
57490	ENSG00000130363.11	RSPH3	chr6	-	158983661	158983807	158982484	158982688	158993838	158993926	57490	59,45,41	0,0,0	69,48,47	2,3,4	260	130	0.000401427	0.0218259	1.0,1.0,1.0	0.945,0.889,0.855	0.104
8092	ENSG00000099326.8	MZF1	chr19	-	58572549	58572719	58571199	58571429	58573372	58573575	8092	0,3,5	1,2,0	0,0,0	3,3,8	260	130	0.00040456	0.0219424	0.0,0.429,1.0	0.0,0.0,0.0	0.476
22275	ENSG00000069424.14	KCNAB2	chr1	+	6018634	6018835	5992710	5992788	6040516	6040645	22275	7,3,11	1,1,0	4,5,3	1,5,1	260	130	0.000411886	0.0222067	0.778,0.6,1.0	0.667,0.333,0.6	0.259
56114	ENSG00000134278.15	SPIRE1	chr18	-	12485958	12486000	12479698	12479871	12493071	12493201	56114	3,11,5	41,56,15	0,0,6	57,32,63	171	130	0.000411771	0.0222067	0.053,0.13,0.202	0.0,0.0,0.068	0.106
60439	ENSG00000185596.16	WASH3P	chr15	+	101972595	101972694	101965952	101966223	101972900	101973047	60439	108,76,86	15,14,18	64,56,62	28,23,19	228	130	0.000411941	0.0222067	0.804,0.756,0.731	0.566,0.581,0.65	0.165
26159	ENSG00000026508.18	CD44	chr11	+	35208104	35208206	35189834	35189972	35214851	35214914	26159	2,7,3	5,15,12	2,1,0	23,13,12	231	130	0.00041632	0.0224063	0.184,0.208,0.123	0.047,0.041,0.0	0.142
42897	ENSG00000185480.11	PARPBP	chr12	+	102148229	102148463	102120184	102120286	102153868	102153976	42897	26,31,24	0,0,0	28,20,21	1,2,4	260	130	0.000419979	0.0225382	1.0,1.0,1.0	0.933,0.833,0.724	0.17
20811	ENSG00000127419.16	TMEM175	chr4	+	948410	948615	948115	948154	950420	950518	20811	33,27,13	16,29,30	6,11,11	36,38,28	260	130	0.000423869	0.0227034	0.508,0.318,0.178	0.077,0.126,0.164	0.212
50716	ENSG00000004866.20	ST7	chr7	+	117098612	117098815	117020217	117020629	117099761	117099844	50716	1,1,2	0,1,0	3,3,0	3,0,2	260	130	0.000427838	0.0228285	1.0,0.333,1.0	0.333,1.0,0.0	0.333
32215	ENSG00000151687.14	ANKAR	chr2	+	189738564	189738682	189728659	189728821	189741341	189741451	32215	3,5,2	0,0,0	2,2,4	0,3,2	247	130	0.000429251	0.0228603	1.0,1.0,1.0	1.0,0.26,0.513	0.409
51045	ENSG00000156958.14	GALK2	chr15	+	49318110	49318192	49292326	49292537	49318971	49319116	51045	2,3,3	0,3,3	0,2,1	10,7,9	211	130	0.00043001	0.0228789	1.0,0.381,0.381	0.0,0.15,0.064	0.516
31986	ENSG00000087157.18	PGS1	chr17	+	78396307	78396385	78392475	78392665	78398251	78398268	31986	73,81,101	4,10,3	78,70,84	11,10,25	207	130	0.000431549	0.0229389	0.92,0.836,0.955	0.817,0.815,0.678	0.134
56572	ENSG00000094841.13	UPRT	chrX	+	75299734	75299896	75297490	75297553	75300866	75300965	56572	77,80,81	0,4,0	55,60,71	9,3,3	260	130	0.000433975	0.023046	1.0,0.909,1.0	0.753,0.909,0.922	0.108
33672	ENSG00000170100.13	ZNF778	chr16	+	89224718	89224802	89222091	89222183	89225554	89225631	33672	20,22,15	7,0,3	21,29,19	0,2,0	213	130	0.000435697	0.0230753	0.636,1.0,0.753	1.0,0.898,1.0	-0.17
65044	ENSG00000222019.7	URAHP	chr16	-	90044113	90044233	90043428	90043989	90044501	90044610	65044	1,0,4	8,13,6	3,3,3	0,6,0	249	130	0.000436958	0.0231166	0.061,0.0,0.258	1.0,0.207,1.0	-0.629
46915	ENSG00000283549.1	AC007161.3	chr7	+	7641503	7641705	7640751	7640821	7673308	7673453	46915	2,1,0	0,2,2	3,2,1	2,0,0	260	130	0.000441955	0.0233148	1.0,0.2,0.0	0.429,1.0,1.0	-0.41
67032	ENSG00000130775.15	THEMIS2	chr1	+	27876587	27876728	27872542	27872665	27879643	27880054	67032	18,33,22	2,0,0	15,18,10	2,7,0	260	130	0.000444836	0.0233785	0.818,1.0,1.0	0.789,0.563,1.0	0.155
59395	ENSG00000010361.13	FUZ	chr19	-	49812614	49812736	49812250	49812335	49812995	49813156	59395	61,43,56	3,2,2	64,65,58	6,12,11	251	130	0.000446115	0.0234238	0.913,0.918,0.935	0.847,0.737,0.732	0.15
54138	ENSG00000235437.7	LINC01278	chrX	-	63516909	63517082	63509941	63510079	63560831	63560993	54138	18,37,15	4,1,2	12,13,15	0,0,0	260	130	0.000451536	0.0236862	0.692,0.949,0.789	1.0,1.0,1.0	-0.19
51352	ENSG00000173402.11	DAG1	chr3	+	49476848	49476900	49470135	49470433	49487253	49487415	51352	8,11,10	17,6,6	6,7,4	24,32,18	181	130	0.000452945	0.0237378	0.253,0.568,0.545	0.152,0.136,0.138	0.313
62582	ENSG00000162819.11	BROX	chr1	+	222715144	222715269	222713380	222713416	222715683	222715800	62582	0,2,3	4,0,6	2,3,3	0,0,2	254	130	0.000455535	0.023796	0.0,1.0,0.204	1.0,1.0,0.434	-0.41
78549	ENSG00000182389.19	CACNB4	chr2	-	151869176	151869235	151856647	151860820	151870530	151870611	78549	10,11,4	2,1,0	4,0,1	1,1,4	188	130	0.000455713	0.023796	0.776,0.884,1.0	0.734,0.0,0.147	0.593
13596	ENSG00000120925.15	RNF170	chr8	-	42865415	42865489	42861329	42861855	42870003	42870112	13596	37,21,21	1,12,0	22,24,16	1,0,0	203	130	0.000457993	0.0238237	0.96,0.528,1.0	0.934,1.0,1.0	-0.149
75951	ENSG00000168970.22	JMJD7-PLA2G4B	chr15	+	41843125	41843223	41842192	41842591	41843675	41843811	75951	6,16,5	2,1,0	3,6,3	2,7,1	227	130	0.000460223	0.0238953	0.632,0.902,1.0	0.462,0.329,0.632	0.37
5009	ENSG00000151466.11	SCLT1	chr4	-	128936654	128936851	128891058	128891137	128946006	128946152	5009	31,17,20	0,0,0	23,14,10	10,0,0	260	130	0.000461123	0.0239198	1.0,1.0,1.0	0.535,1.0,1.0	0.155
66418	ENSG00000101407.12	TTI1	chr20	-	38019004	38019144	38011514	38013857	38033403	38033461	66418	19,8,9	0,1,4	18,8,0	12,6,6	260	130	0.00046164	0.0239244	1.0,0.8,0.529	0.429,0.4,0.0	0.5
18947	ENSG00000055609.17	KMT2C	chr7	-	152195906	152196011	152194439	152194568	152199278	152199459	18947	17,26,4	0,4,4	23,26,11	0,0,1	234	130	0.000464716	0.0240171	1.0,0.783,0.357	1.0,1.0,0.859	-0.24
23894	ENSG00000254996.5	ANKHD1-EIF4EBP3	chr5	+	140496519	140497278	140486957	140487060	140504820	140504966	23894	161178150	32,37,23	149151126	18,11,10	260	130	0.000465148	0.0240172	0.716,0.706,0.765	0.805,0.873,0.863	-0.118
33494	ENSG00000107758.15	PPP3CB	chr10	-	73446491	73446576	73436805	73438420	73454411	73454489	33494	6,23,30	0,10,0	22,17,23	0,0,0	214	130	0.000465857	0.0240316	1.0,0.583,1.0	1.0,1.0,1.0	-0.139
40790	ENSG00000144233.9	AMMECR1L	chr2	-	127869453	127869544	127866899	127866996	127871248	127871359	40790	19,45,31	6,0,6	53,47,35	0,0,3	220	130	0.000470111	0.0240849	0.652,1.0,0.753	1.0,1.0,0.873	-0.156
32543	ENSG00000131187.9	F12	chr5	-	177403858	177404090	177403480	177403617	177404195	177404413	32543	41,42,28	6,0,2	61,47,42	0,0,0	260	130	0.000469678	0.0240849	0.774,1.0,0.875	1.0,1.0,1.0	-0.117
42900	ENSG00000185480.11	PARPBP	chr12	+	102148234	102148463	102120246	102120286	102153868	102153976	42900	24,32,25	0,0,0	30,20,21	1,2,4	260	130	0.000470023	0.0240849	1.0,1.0,1.0	0.938,0.833,0.724	0.168
16920	ENSG00000168297.15	PXK	chr3	+	58410089	58410159	58409531	58409618	58424751	58425151	16920	30,15,11	2,3,8	42,34,37	0,0,4	199	130	0.000468108	0.0240849	0.907,0.766,0.473	1.0,1.0,0.858	-0.237
72454	ENSG00000176623.11	RMDN1	chr8	-	86494828	86494966	86488551	86488639	86508491	86508684	72454	2,3,10	0,3,3	12,4,6	0,1,0	260	130	0.000470336	0.0240849	1.0,0.333,0.625	1.0,0.667,1.0	-0.236
66842	ENSG00000124615.19	MOCS1	chr6	-	39913773	39913835	39912891	39913004	39916067	39916232	66842	16,18,26	0,0,0	22,16,13	2,4,1	191	130	0.000471543	0.0241107	1.0,1.0,1.0	0.882,0.731,0.898	0.163
6483	ENSG00000162341.16	TPCN2	chr11	+	69072626	69072708	69071922	69072023	69078481	69078601	6483	8,24,15	0,0,0	18,17,17	3,4,0	211	130	0.000471702	0.0241107	1.0,1.0,1.0	0.787,0.724,1.0	0.163
53029	ENSG00000222011.8	FAM185A	chr7	+	102772408	102772450	102761272	102761411	102777252	102777348	53029	16,20,18	5,3,0	16,20,19	0,1,0	171	130	0.000473582	0.0241847	0.709,0.835,1.0	1.0,0.938,1.0	-0.131
47855	ENSG00000149532.15	CPSF7	chr11	-	61420469	61420530	61419969	61420094	61421389	61421608	47855	74,73,69	6,1,9	70,51,60	18,9,12	190	130	0.000476968	0.0243132	0.894,0.98,0.84	0.727,0.795,0.774	0.139
76698	ENSG00000133863.8	TEX15	chr8	-	30886865	30887007	30874992	30875102	30887166	30887311	76698	0,5,4	6,3,8	0,1,0	5,4,7	260	130	0.000477728	0.0243284	0.0,0.455,0.2	0.0,0.111,0.0	0.181
10824	ENSG00000248487.8	ABHD14A	chr3	+	51980392	51980628	51978258	51978374	51980835	51981196	10824	68,65,52	3,3,1	80,69,64	8,8,12	260	130	0.000482377	0.0244774	0.919,0.915,0.963	0.833,0.812,0.727	0.142
54114	ENSG00000104361.9	NIPAL2	chr8	-	98195941	98196005	98194727	98194822	98203107	98203196	54114	16,17,5	2,0,10	10,13,29	0,1,0	193	130	0.000484632	0.0244908	0.843,1.0,0.252	1.0,0.898,1.0	-0.268
25140	ENSG00000204271.12	SPIN3	chrX	-	56978291	56978498	56975141	56977196	56978579	56978660	25140	4,3,2	11,13,5	0,1,0	7,9,10	260	130	0.000485508	0.0244908	0.154,0.103,0.167	0.0,0.053,0.0	0.124
41964	ENSG00000204138.12	PHACTR4	chr1	+	28432930	28433046	28407409	28407463	28457831	28457859	41964	1,7,0	27,23,25	7,6,5	15,12,2	245	130	0.000493966	0.02484	0.019,0.139,0.0	0.198,0.21,0.57	-0.273
43137	ENSG00000089177.18	KIF16B	chr20	-	16528370	16528440	16526091	16526205	16573228	16573433	43137	38,23,41	0,0,0	13,16,19	2,5,0	199	130	0.00049457	0.024848	1.0,1.0,1.0	0.809,0.676,1.0	0.172
58986	ENSG00000049541.10	RFC2	chr7	-	74249011	74249220	74243145	74243246	74249738	74249780	58986	23,35,41	3,0,4	33,20,31	9,11,6	260	130	0.000500204	0.0250476	0.793,1.0,0.837	0.647,0.476,0.721	0.262
49625	ENSG00000239779.6	WBP1	chr2	+	74458996	74459098	74458449	74458537	74459437	74459745	49625	3,3,2	0,3,2	1,1,4	0,0,0	231	130	0.000504223	0.0251972	1.0,0.36,0.36	1.0,1.0,1.0	-0.427
31975	ENSG00000221882.3	OR3A2	chr17	-	3336028	3336126	3284398	3284551	3386124	3386306	31975	3,8,11	0,0,0	6,13,21	0,0,9	227	130	0.000505876	0.0252347	1.0,1.0,1.0	1.0,1.0,0.572	0.143
37957	ENSG00000173480.10	ZNF417	chr19	-	57915337	57915531	57912059	57912189	57916378	57916577	37957	10,7,0	9,11,9	0,0,3	10,14,7	260	130	0.000507292	0.0252827	0.357,0.241,0.0	0.0,0.0,0.176	0.141
10780	ENSG00000069869.16	NEDD4	chr15	-	55991925	55992005	55966472	55966546	55993510	55993602	10780	9,25,13	54,24,54	4,2,2	35,14,37	209	130	0.000508133	0.0253021	0.094,0.393,0.13	0.066,0.082,0.033	0.145
74470	ENSG00000132170.20	PPARG	chr3	+	12312379	12312453	12287859	12288020	12379703	12379931	74470	8,5,8	0,0,2	6,3,5	2,3,2	203	130	0.000510168	0.0253809	1.0,1.0,0.719	0.658,0.39,0.616	0.352
2570	ENSG00000163249.11	CCNYL1	chr2	+	207733946	207734047	207726841	207726876	207742222	207742342	2570	50,55,51	1,0,0	49,28,53	0,4,5	230	130	0.000521011	0.0257748	0.966,1.0,1.0	1.0,0.798,0.857	0.104
6808	ENSG00000166801.15	FAM111A	chr11	+	59143496	59145856	59143082	59143304	59148835	59148953	6808	8,5,3	2,4,0	11,4,6	0,0,1	260	130	0.000524543	0.0258887	0.667,0.385,1.0	1.0,1.0,0.75	-0.233
60736	ENSG00000165675.16	ENOX2	chrX	-	130709242	130709331	130703119	130703254	130901683	130901731	60736	4,3,1	3,4,7	4,0,1	0,1,0	218	130	0.000528969	0.0260612	0.443,0.309,0.079	1.0,0.0,1.0	-0.39
22182	ENSG00000179818.13	PCBP1-AS1	chr2	-	70055713	70055910	70051016	70051305	70085546	70085575	22182	2,2,4	12,8,9	0,0,0	18,13,14	260	130	0.000531241	0.026127	0.077,0.111,0.182	0.0,0.0,0.0	0.123
28795	ENSG00000165644.10	COMTD1	chr10	-	75235615	75235743	75235059	75235178	75235834	75236011	28795	73,80,95	11,23,0	96,78,61	27,32,33	257	130	0.000535231	0.026263	0.77,0.638,1.0	0.643,0.552,0.483	0.243
12114	ENSG00000172113.9	NME6	chr3	-	48300430	48300634	48298426	48298523	48301278	48301305	12114	2,3,7	5,16,13	3,0,1	28,21,21	260	130	0.000535414	0.026263	0.167,0.086,0.212	0.051,0.0,0.023	0.13
20136	ENSG00000283196.2	AC006453.2	chr2	-	89580557	89580635	89542841	89543836	89581005	89581140	20136	142170146	80,88,84	185,86,104	136,86,108	207	130	0.000539668	0.0264485	0.527,0.548,0.522	0.461,0.386,0.377	0.124
8488	ENSG00000127314.17	RAP1B	chr12	+	68624674	68624873	68610924	68611043	68650399	68650440	8488	1,4,3	0,10,1	0,0,0	7,2,6	260	130	0.00054375	0.0265554	1.0,0.167,0.6	0.0,0.0,0.0	0.589
44030	ENSG00000175471.19	MCTP1	chr5	-	94931952	94931991	94912805	94912976	94940083	94940195	44030	7,7,6	8,29,9	8,3,7	5,0,1	168	130	0.00054683	0.0266731	0.404,0.157,0.34	0.553,1.0,0.844	-0.499
24378	ENSG00000116698.21	SMG7	chr1	+	183473720	183473898	183472620	183472649	183501130	183501267	24378	7,7,7	0,2,0	0,4,10	2,1,2	260	130	0.000555718	0.026975	1.0,0.636,1.0	0.0,0.667,0.714	0.418
26636	ENSG00000118564.14	FBXL5	chr4	-	15656228	15656342	15644492	15644708	15659726	15659922	26636	11,0,4	0,5,7	4,9,3	1,0,1	243	130	0.000557253	0.027026	1.0,0.0,0.234	0.682,1.0,0.616	-0.355
68940	ENSG00000123106.10	CCDC91	chr12	+	28226139	28226199	28225794	28225861	28255580	28255662	68940	20,10,20	6,4,0	19,14,20	0,2,0	189	130	0.000564591	0.0272637	0.696,0.632,1.0	1.0,0.828,1.0	-0.167
53169	ENSG00000183814.15	LIN9	chr1	-	226295841	226295946	226287663	226287797	226297718	226297813	53169	35,41,28	12,16,5	30,29,63	7,2,0	234	130	0.000572673	0.0275114	0.618,0.587,0.757	0.704,0.89,1.0	-0.211
75971	ENSG00000203711.13	C6orf99	chr6	+	158873527	158873621	158869986	158870310	158895225	158895366	75971	10,15,16	1,5,1	17,9,18	0,1,0	223	130	0.000575464	0.0275981	0.854,0.636,0.903	1.0,0.84,1.0	-0.149
51159	ENSG00000139620.12	KANSL2	chr12	-	48681857	48682065	48681381	48681641	48682186	48682238	51159	22,29,36	14,21,17	24,37,26	0,0,16	260	130	0.000576389	0.0276188	0.44,0.408,0.514	1.0,1.0,0.448	-0.362
31977	ENSG00000221882.3	OR3A2	chr17	-	3336032	3336126	3284398	3284551	3386124	3386317	31977	5,6,9	0,0,0	5,11,19	0,0,9	223	130	0.000579826	0.0277359	1.0,1.0,1.0	1.0,1.0,0.552	0.149
50307	ENSG00000123159.15	GIPC1	chr19	-	14492856	14492912	14491655	14491743	14496036	14496052	50307	111152144	53,73,67	137,122,75	37,0,29	185	130	0.000583543	0.027866	0.595,0.594,0.602	0.722,1.0,0.645	-0.192
24661	ENSG00000189223.14	PAX8-AS1	chr2	+	113259263	113259584	113255389	113255549	113263277	113263334	24661	9,17,22	2,4,4	17,13,4	2,0,0	260	130	0.000583477	0.027866	0.692,0.68,0.733	0.81,1.0,1.0	-0.235
78710	ENSG00000099968.17	BCL2L13	chr22	+	17696140	17696210	17683213	17683321	17726676	17730855	78710	14,5,5	0,4,2	8,14,2	0,0,0	199	130	0.000588888	0.0280494	1.0,0.45,0.62	1.0,1.0,1.0	-0.31
234	ENSG00000124222.22	STX16	chr20	+	58669301	58669453	58667986	58668127	58670511	58670603	234	99144156	13,15,19	109100104	24,24,28	260	130	0.00059527	0.0283052	0.792,0.828,0.804	0.694,0.676,0.65	0.135
47897	ENSG00000099219.13	ERMP1	chr9	-	5805610	5805785	5801175	5801328	5810010	5810231	47897	18,29,29	0,3,0	28,15,20	8,12,0	260	130	0.000600672	0.0284405	1.0,0.829,1.0	0.636,0.385,1.0	0.269
4174	ENSG00000160408.14	ST6GALNAC6	chr9	-	127897825	127898010	127896241	127896332	127905206	127905408	4174	0,2,0	5,3,9	9,1,3	6,7,7	260	130	0.000601168	0.0284405	0.0,0.25,0.0	0.429,0.067,0.176	-0.141
7954	ENSG00000176406.22	RIMS2	chr8	+	104094477	104094729	104093470	104093643	104148606	104148848	7954	4,3,6	18,1,6	6,7,8	4,0,0	260	130	0.000605508	0.0285733	0.1,0.6,0.333	0.429,1.0,1.0	-0.465
60718	ENSG00000158062.20	UBXN11	chr1	-	26302812	26302918	26297961	26298062	26306591	26306609	60718	3,1,0	0,0,1	0,0,4	3,1,0	235	130	0.00060774	0.0286545	1.0,1.0,0.0	0.0,0.0,1.0	0.333
28692	ENSG00000158423.16	RIBC1	chrX	+	53430395	53430790	53428002	53428084	53430906	53431115	28692	0,4,1	1,0,0	2,2,1	3,3,0	260	130	0.000608323	0.0286578	0.0,1.0,1.0	0.25,0.25,1.0	0.167
38906	ENSG00000262468.6	LINC01569	chr16	-	4246972	4247061	4245900	4246860	4251321	4252034	38906	3,6,2	0,0,0	1,4,2	2,3,0	218	130	0.000613236	0.0288164	1.0,1.0,1.0	0.23,0.443,1.0	0.442
48711	ENSG00000139629.15	GALNT6	chr12	-	51390849	51390937	51383460	51383582	51391600	51391629	48711	0,8,5	9,13,13	8,4,11	0,7,1	217	130	0.000617087	0.0288902	0.0,0.269,0.187	1.0,0.255,0.868	-0.556
74940	ENSG00000144674.16	GOLGA4	chr3	+	37273535	37273601	37251394	37251484	37281957	37281985	74940	25,39,22	2,3,6	25,22,21	0,2,0	195	130	0.000618628	0.0288902	0.893,0.897,0.71	1.0,0.88,1.0	-0.127
2262	ENSG00000149428.18	HYOU1	chr11	-	119056278	119056418	119056069	119056167	119056804	119057024	2262	1,0,0	4,5,4	7,2,0	11,2,5	260	130	0.000615942	0.0288902	0.111,0.0,0.0	0.241,0.333,0.0	-0.154
13413	ENSG00000206417.8	H1FX-AS1	chr3	+	129323889	129323997	129323349	129323604	129324180	129324569	13413	5,1,0	0,3,2	1,3,0	0,0,1	237	130	0.00062257	0.0289871	1.0,0.155,0.0	1.0,1.0,0.0	-0.282
36710	ENSG00000204991.10	SPIRE2	chr16	+	89869566	89869682	89863793	89863861	89870049	89870201	36710	14,24,18	0,0,0	28,18,18	5,0,2	245	130	0.000624138	0.0290359	1.0,1.0,1.0	0.748,1.0,0.827	0.142
14404	ENSG00000103248.18	MTHFSD	chr16	-	86551972	86552146	86548463	86548577	86554644	86554751	14404	29,45,28	0,0,2	51,29,41	0,4,7	260	130	0.000630707	0.0293171	1.0,1.0,0.875	1.0,0.784,0.745	0.115
16045	ENSG00000133678.13	TMEM254	chr10	+	80086230	80086258	80082144	80082204	80090379	80090412	16045	4,3,2	4,4,0	7,7,3	2,0,0	157	130	0.000632363	0.0293453	0.453,0.383,1.0	0.743,1.0,1.0	-0.302
16400	ENSG00000106608.16	URGCP	chr7	-	43887789	43887816	43887414	43887485	43906561	43907069	16400	9,15,2	5,6,6	12,4,7	0,0,3	156	130	0.0006364	0.0294837	0.6,0.676,0.217	1.0,1.0,0.66	-0.389
48515	ENSG00000163939.18	PBRM1	chr3	-	52554723	52554879	52550746	52550817	52561766	52561968	48515	106,86,77	3,1,1	76,52,89	4,8,5	260	130	0.000637681	0.0294952	0.946,0.977,0.975	0.905,0.765,0.899	0.11
44950	ENSG00000177842.12	ZNF620	chr3	+	40512401	40512515	40511469	40511596	40515859	40515944	44950	14,20,5	2,0,0	8,9,7	0,3,3	243	130	0.000640815	0.0295902	0.789,1.0,1.0	1.0,0.616,0.555	0.206
79019	ENSG00000145246.13	ATP10D	chr4	+	47515475	47515670	47512503	47512830	47523011	47523216	79019	40,59,23	6,1,1	54,28,33	0,0,0	260	130	0.000645389	0.0297627	0.769,0.967,0.92	1.0,1.0,1.0	-0.115
50987	ENSG00000163138.18	PACRGL	chr4	+	20700670	20700787	20700426	20700578	20701757	20701884	50987	0,2,2	2,0,2	1,5,1	0,0,1	246	130	0.000645616	0.0297627	0.0,1.0,0.346	1.0,1.0,0.346	-0.333
14653	ENSG00000135299.16	ANKRD6	chr6	+	89566833	89567096	89433169	89433375	89595915	89596014	14653	22,18,21	0,2,5	36,47,37	0,0,1	260	130	0.000650093	0.0299126	1.0,0.818,0.677	1.0,1.0,0.949	-0.151
20321	ENSG00000148498.15	PARD3	chr10	-	34284134	34284245	34269656	34269899	34317106	34317338	20321	37,26,28	0,2,6	46,33,49	0,1,0	240	130	0.000649708	0.0299126	1.0,0.876,0.717	1.0,0.947,1.0	-0.118
54846	ENSG00000104450.12	SPAG1	chr8	+	100213818	100213918	100213089	100213428	100220278	100220431	54846	71,90,83	4,6,2	82,73,62	13,13,6	229	130	0.000651006	0.0299126	0.91,0.895,0.959	0.782,0.761,0.854	0.122
66440	ENSG00000133114.17	GPALPP1	chr13	+	45029238	45032107	45027784	45028003	45033235	45033602	66440	10,6,6	2,0,4	18,7,6	1,0,0	260	130	0.00065267	0.0299153	0.714,1.0,0.429	0.9,1.0,1.0	-0.252
56290	ENSG00000138326.19	RPS24	chr10	+	78048980	78049225	78037193	78037304	78054530	78054676	56290	4,15,1	0,0,0	1,21,8	0,4,2	260	130	0.000652487	0.0299153	1.0,1.0,1.0	1.0,0.724,0.667	0.203
1178	ENSG00000149346.14	SLX4IP	chr20	+	10458175	10458231	10435302	10435453	10556230	10556320	1178	12,34,15	0,3,1	11,10,6	2,5,4	185	130	0.000652305	0.0299153	1.0,0.888,0.913	0.794,0.584,0.513	0.303
63658	ENSG00000179409.10	GEMIN4	chr17	-	749813	749909	747166	748032	751650	752038	63658	5,9,1	0,6,1	2,4,1	0,0,0	225	130	0.000654245	0.0299629	1.0,0.464,0.366	1.0,1.0,1.0	-0.39
65687	ENSG00000163703.17	CRELD1	chr3	+	9937561	9937672	9934834	9934917	9940849	9941026	65687	27,17,12	0,0,1	16,20,9	0,3,4	240	130	0.00065681	0.0300312	1.0,1.0,0.867	1.0,0.783,0.549	0.178
40158	ENSG00000138614.14	INTS14	chr15	-	65607301	65607442	65605128	65605236	65611097	65611258	40158	58,85,35	10,0,3	70,64,62	3,0,0	260	130	0.000670758	0.0304696	0.744,1.0,0.854	0.921,1.0,1.0	-0.108
5873	ENSG00000285106.1	AC016831.6	chr7	-	130884316	130884396	130872500	130872758	130912109	130912152	5873	6,16,16	3,6,4	6,3,10	0,1,1	209	130	0.000671517	0.0304793	0.554,0.624,0.713	1.0,0.651,0.861	-0.207
23641	ENSG00000100767.16	PAPLN	chr14	+	73263644	73263782	73261155	73261294	73264256	73264335	23641	0,0,7	1,2,0	7,7,4	0,0,0	260	130	0.000673335	0.0305371	0.0,0.0,1.0	1.0,1.0,1.0	-0.667
2929	ENSG00000172244.8	C5orf34	chr5	-	43508576	43508666	43505549	43506394	43514805	43515078	2929	33,37,31	0,3,5	28,31,22	0,0,0	219	130	0.000678091	0.0306286	1.0,0.88,0.786	1.0,1.0,1.0	-0.111
66715	ENSG00000172901.19	LVRN	chr5	+	116010514	116010894	116005788	116005967	116012373	116012468	66715	1,0,3	15,16,25	4,8,5	21,16,17	260	130	0.000676182	0.0306286	0.032,0.0,0.057	0.087,0.2,0.128	-0.109
48378	ENSG00000161179.13	YDJC	chr22	-	21629009	21629187	21628088	21628787	21629307	21629407	48378	303307369	62,46,64	266243230	85,64,60	260	130	0.000677915	0.0306286	0.71,0.769,0.742	0.61,0.655,0.657	0.1
18178	ENSG00000132950.18	ZMYM5	chr13	-	19837655	19837821	19835476	19835689	19838699	19838985	18178	23,39,32	0,0,9	20,27,33	0,0,0	260	130	0.000676716	0.0306286	1.0,1.0,0.64	1.0,1.0,1.0	-0.12
5213	ENSG00000169398.19	PTK2	chr8	-	140948665	140948723	140890542	140890769	141002013	141002216	5213	19,21,14	0,0,2	20,15,17	2,1,6	187	130	0.000687722	0.0309409	1.0,1.0,0.83	0.874,0.912,0.663	0.127
4941	ENSG00000153827.13	TRIP12	chr2	-	229860405	229860531	229858771	229859574	229879981	229880128	4941	265304271	99,103,92	231169206	123,97,105	255	130	0.000687773	0.0309409	0.577,0.601,0.6	0.489,0.47,0.5	0.106
43618	ENSG00000143569.18	UBAP2L	chr1	+	154269361	154269412	154268756	154268954	154270880	154271173	43618	6,10,8	18,22,17	19,16,13	6,13,13	180	130	0.000694969	0.0311894	0.194,0.247,0.254	0.696,0.471,0.419	-0.297
12953	ENSG00000105676.13	ARMC6	chr19	+	19034130	19034238	19033577	19033930	19051621	19051902	12953	40,48,49	2,0,0	58,45,25	3,3,4	237	130	0.000697573	0.0312811	0.916,1.0,1.0	0.914,0.892,0.774	0.112
19846	ENSG00000100038.19	TOP3B	chr22	-	21982413	21982449	21975980	21976187	21982729	21982766	19846	1,3,4	9,4,4	4,1,1	0,2,0	165	130	0.000701003	0.0313846	0.08,0.371,0.441	1.0,0.283,1.0	-0.464
25746	ENSG00000155329.11	ZCCHC10	chr5	-	133000131	133000201	132998407	132998850	133006758	133006920	25746	40,42,22	8,7,4	32,21,33	2,2,0	199	130	0.000700686	0.0313846	0.766,0.797,0.782	0.913,0.873,1.0	-0.147
62264	ENSG00000144306.14	SCRN3	chr2	+	174398365	174398442	174395744	174395817	174399921	174400103	62264	16,13,16	3,4,0	21,27,26	2,0,0	206	130	0.00070299	0.0314232	0.771,0.672,1.0	0.869,1.0,1.0	-0.142
51833	ENSG00000112812.15	PRSS16	chr6	+	27254692	27254872	27252807	27252949	27254985	27255119	51833	38,61,62	14,4,2	72,45,51	0,0,4	260	130	0.000704194	0.0314519	0.576,0.884,0.939	1.0,1.0,0.864	-0.155
42081	ENSG00000213401.9	MAGEA12	chrX	+	152735147	152735253	152733778	152733859	152736086	152737106	42081	111,88,95	126100123	126109104	79,90,81	235	130	0.000705768	0.0314971	0.328,0.327,0.299	0.469,0.401,0.415	-0.11
67185	ENSG00000197965.11	MPZL1	chr1	+	167773235	167773368	167765582	167765749	167787819	167787844	67185	35,45,42	5,0,0	40,34,18	5,8,4	260	130	0.000715178	0.0318916	0.778,1.0,1.0	0.8,0.68,0.692	0.202
43803	ENSG00000168488.18	ATXN2L	chr16	+	28836325	28836490	28835932	28836122	28836727	28837237	43803	23,14,13	0,23,0	7,18,9	15,16,17	260	130	0.000717816	0.0319104	1.0,0.233,1.0	0.189,0.36,0.209	0.492
46279	ENSG00000138942.15	RNF185	chr22	+	31182968	31183066	31160242	31160303	31187046	31187270	46279	15,3,8	0,50,51	4,1,0	44,65,51	227	130	0.000717882	0.0319104	1.0,0.033,0.082	0.049,0.009,0.0	0.352
49961	ENSG00000152763.16	WDR78	chr1	-	66827811	66827910	66826819	66827046	66833584	66833706	49961	13,8,0	5,3,2	4,4,8	2,0,0	228	130	0.000717869	0.0319104	0.597,0.603,0.0	0.533,1.0,1.0	-0.444
53661	ENSG00000196378.11	ZNF34	chr8	-	144777457	144777577	144773113	144774605	144778037	144778164	53661	20,18,22	1,0,0	24,8,3	2,2,2	249	130	0.000716384	0.0319104	0.913,1.0,1.0	0.862,0.676,0.439	0.312
73558	ENSG00000248740.5	LINC02428	chr4	+	103436934	103437046	103256158	103256294	103453599	103453658	73558	4,3,2	2,1,1	1,5,4	1,0,0	241	130	0.000729246	0.0323384	0.519,0.618,0.519	0.35,1.0,1.0	-0.231
52800	ENSG00000102897.9	LYRM1	chr16	+	20902485	20902717	20900665	20900889	20920121	20920214	52800	12,4,21	3,3,1	4,2,21	0,1,0	260	130	0.000742399	0.0328175	0.667,0.4,0.913	1.0,0.5,1.0	-0.173
23132	ENSG00000127957.17	PMS2P3	chr7	-	75512308	75512421	75510930	75511114	75512588	75512675	23132	46,48,31	0,3,2	32,47,28	6,4,8	242	130	0.000749583	0.0330555	1.0,0.896,0.893	0.741,0.863,0.653	0.177
60977	ENSG00000139354.10	GAS2L3	chr12	+	100591735	100591856	100573710	100573785	100592373	100592449	60977	29,17,29	0,2,0	19,15,39	3,7,0	250	130	0.000751711	0.0330744	1.0,0.815,1.0	0.767,0.527,1.0	0.174
78929	ENSG00000108239.8	TBC1D12	chr10	+	94507266	94507347	94497054	94497172	94510090	94510179	78929	10,6,10	0,2,4	7,12,5	0,0,0	210	130	0.000757666	0.0332819	1.0,0.65,0.607	1.0,1.0,1.0	-0.248
7695	ENSG00000188219.14	POTEE	chr2	+	131238193	131238238	131230835	131230906	131239277	131239444	7695	3,9,2	0,2,0	4,1,3	5,0,2	174	130	0.000764849	0.0334923	1.0,0.771,1.0	0.374,1.0,0.528	0.29
48383	ENSG00000121989.14	ACVR2A	chr2	+	147899743	147899898	147899457	147899567	147915190	147915334	48383	52,33,37	1,8,0	47,39,43	1,0,0	260	130	0.000769656	0.03365	0.963,0.673,1.0	0.959,1.0,1.0	-0.108
69595	ENSG00000128656.13	CHN1	chr2	-	174875787	174875865	174824433	174824518	174877839	174877941	69595	0,1,0	1,0,1	0,5,2	4,0,0	207	130	0.000771704	0.0336734	0.0,1.0,0.0	0.0,1.0,1.0	-0.333
77677	ENSG00000106628.10	POLD2	chr7	-	44122281	44122459	44122087	44122109	44123178	44123508	77677	0,17,5	2,0,0	0,0,3	2,2,0	260	130	0.000771996	0.0336734	0.0,1.0,1.0	0.0,0.0,1.0	0.333
58319	ENSG00000198948.11	MFAP3L	chr4	-	170006602	170006736	170004990	170006010	170026233	170026339	58319	20,7,16	2,2,2	22,17,9	0,0,0	260	130	0.00077595	0.0337418	0.833,0.636,0.8	1.0,1.0,1.0	-0.244
27274	ENSG00000126215.13	XRCC3	chr14	-	103706206	103706375	103704395	103706042	103707002	103707215	27274	9,4,1	7,3,1	7,4,14	1,2,0	260	130	0.000775964	0.0337418	0.391,0.4,0.333	0.778,0.5,1.0	-0.385
28006	ENSG00000173421.16	CCDC36	chr3	+	49244403	49244452	49241225	49241389	49244645	49244733	28006	26,21,34	5,9,3	43,39,27	2,3,0	178	130	0.000778021	0.03377	0.792,0.63,0.892	0.94,0.905,1.0	-0.177
69948	ENSG00000132334.16	PTPRE	chr10	+	127982273	127982296	127907060	127907309	128040874	128040990	69948	2,0,4	3,4,2	0,0,0	12,4,2	152	130	0.000778818	0.03377	0.363,0.0,0.631	0.0,0.0,0.0	0.331
29609	ENSG00000219481.10	NBPF1	chr1	-	16594930	16595013	16594591	16594661	16608507	16608650	29609	0,32,7	9,2,0	17,16,5	0,0,0	212	130	0.000783943	0.0339298	0.0,0.908,1.0	1.0,1.0,1.0	-0.364
19705	ENSG00000177570.14	SAMD12	chr8	-	118439861	118439961	118379559	118379700	118580714	118580893	19705	4,11,16	0,7,7	3,9,9	0,2,0	229	130	0.000787806	0.0340443	1.0,0.471,0.565	1.0,0.719,1.0	-0.228
49066	ENSG00000177119.15	ANO6	chr12	+	45270461	45270524	45216084	45216391	45302013	45302093	49066	5,18,29	59,64,50	6,0,9	51,46,60	192	130	0.000795395	0.0342663	0.054,0.16,0.282	0.074,0.0,0.092	0.11
7460	ENSG00000173517.10	PEAK1	chr15	-	77365162	77365225	77286422	77286504	77420005	77420094	7460	11,7,10	9,0,4	5,6,16	0,2,0	192	130	0.000794682	0.0342663	0.453,1.0,0.629	1.0,0.67,1.0	-0.196
52853	ENSG00000269609.5	RPARP-AS1	chr10	+	102452089	102452187	102451398	102451555	102455336	102456293	52853	5,2,2	0,0,0	6,0,6	1,7,0	227	130	0.000801003	0.0344548	1.0,1.0,1.0	0.775,0.0,1.0	0.408
41084	ENSG00000164828.17	SUN1	chr7	+	848417	848615	843340	843520	851383	851482	41084	198220205	4,5,14	126121155	23,14,5	260	130	0.000803326	0.0345282	0.961,0.957,0.88	0.733,0.812,0.939	0.105
77720	ENSG00000173230.15	GOLGB1	chr3	-	121719645	121719768	121718387	121718501	121722261	121722378	77720	7,19,11	3,7,9	2,4,4	2,13,9	252	130	0.000819137	0.0349926	0.546,0.583,0.387	0.34,0.137,0.187	0.284
74912	ENSG00000179988.14	PSTK	chr10	+	122982732	122983024	122954380	122954568	122983271	122983470	74912	14,19,19	19,36,56	21,24,22	22,15,19	260	130	0.000821338	0.0350598	0.269,0.209,0.145	0.323,0.444,0.367	-0.17
23647	ENSG00000100767.16	PAPLN	chr14	+	73268556	73268723	73265369	73265507	73272494	73272754	23647	34,41,19	0,4,4	34,27,21	0,0,1	260	130	0.000822864	0.0350953	1.0,0.837,0.704	1.0,1.0,0.913	-0.124
79509	ENSG00000131374.14	TBC1D5	chr3	-	17623848	17623913	17562018	17562142	17742480	17742564	79509	19,17,16	1,0,0	16,23,10	3,2,2	194	130	0.000824052	0.0350953	0.927,1.0,1.0	0.781,0.885,0.77	0.164
30785	ENSG00000198920.9	KIAA0753	chr17	-	6611918	6612148	6609993	6610160	6620787	6620998	30785	63,59,57	1,0,3	65,52,47	4,10,2	260	130	0.000826814	0.035106	0.969,1.0,0.905	0.89,0.722,0.922	0.113
22786	ENSG00000133619.17	KRBA1	chr7	+	149729187	149729370	149728522	149728675	149730146	149730341	22786	10,17,16	6,1,0	14,27,16	0,0,0	260	130	0.000829658	0.0352	0.455,0.895,1.0	1.0,1.0,1.0	-0.217
39826	ENSG00000047249.17	ATP6V1H	chr8	-	53769617	53769743	53715556	53716024	53795646	53795839	39826	3,0,3	0,4,1	1,1,3	0,0,0	255	130	0.000839407	0.0354905	1.0,0.0,0.605	1.0,1.0,1.0	-0.465
4002	ENSG00000153885.14	KCTD15	chr19	+	33798263	33798390	33796453	33796525	33798670	33798766	4002	9,6,6	10,7,11	9,10,4	0,6,0	256	130	0.000838391	0.0354905	0.314,0.303,0.217	1.0,0.458,1.0	-0.541
13247	ENSG00000162408.10	NOL9	chr1	-	6545044	6545180	6533279	6533441	6549570	6549698	13247	36,76,40	2,7,9	74,55,48	3,0,2	260	130	0.000844841	0.0356818	0.9,0.844,0.69	0.925,1.0,0.923	-0.138
75828	ENSG00000002016.17	RAD52	chr12	-	926795	926946	925449	925525	927144	927263	75828	4,5,12	29,22,35	17,9,23	26,20,28	260	130	0.000845811	0.0356958	0.065,0.102,0.146	0.246,0.184,0.291	-0.136
30190	ENSG00000159374.17	M1AP	chr2	-	74559697	74559709	74557882	74558874	74560150	74560291	30190	0,0,0	19,14,15	28,0,0	21,15,17	141	130	0.00085059	0.0358704	0.0,0.0,0.0	0.551,0.0,0.0	-0.184
79007	ENSG00000170791.17	CHCHD7	chr8	+	56212761	56212889	56211797	56211837	56214597	56214667	79007	76,95,117	20,7,0	95,76,80	21,27,18	257	130	0.000855337	0.0360434	0.658,0.873,1.0	0.696,0.587,0.692	0.185
51461	ENSG00000171045.14	TSNARE1	chr8	-	142314383	142314440	142300115	142300644	142318543	142318634	51461	2,2,2	3,0,2	6,5,5	1,0,0	186	130	0.00086311	0.0363162	0.318,1.0,0.411	0.807,1.0,1.0	-0.359
40796	ENSG00000144233.9	AMMECR1L	chr2	-	127871248	127871359	127866899	127866996	127884202	127884312	40796	6,1,6	2,0,0	0,1,3	2,0,2	240	130	0.00086905	0.0364896	0.619,1.0,1.0	0.0,1.0,0.448	0.39
16960	ENSG00000172890.12	NADSYN1	chr11	+	71460040	71460213	71458427	71458544	71460721	71460947	16960	7,9,12	4,0,0	0,11,8	5,5,6	260	130	0.000869189	0.0364896	0.467,1.0,1.0	0.0,0.524,0.4	0.514
29666	ENSG00000110318.13	CEP126	chr11	+	101961740	101963880	101958167	101958366	101978346	101978459	29666	27,33,31	0,0,0	15,13,6	2,0,4	260	130	0.000874599	0.0366121	1.0,1.0,1.0	0.789,1.0,0.429	0.261
68831	ENSG00000146243.13	IRAK1BP1	chr6	+	78898063	78898298	78897828	78897959	78902991	78903101	68831	25,29,23	3,5,4	19,29,36	0,1,2	260	130	0.000875379	0.0366121	0.806,0.744,0.742	1.0,0.935,0.9	-0.181
21704	ENSG00000185420.18	SMYD3	chr1	-	245915529	245915640	245863798	245863886	245927930	245928033	21704	23,26,19	0,5,3	38,24,26	0,0,2	240	130	0.00087347	0.0366121	1.0,0.738,0.774	1.0,1.0,0.876	-0.121
22394	ENSG00000154134.14	ROBO3	chr11	+	124877266	124877309	124876813	124877184	124877518	124877658	22394	22,23,32	1,3,11	29,14,28	2,1,0	172	130	0.000882336	0.0367267	0.943,0.853,0.687	0.916,0.914,1.0	-0.116
68164	ENSG00000204371.11	EHMT2	chr6	-	31888968	31889070	31888598	31888747	31889227	31889342	68164	256212244	154131113	309195222	87,82,87	231	130	0.000890193	0.0369005	0.483,0.477,0.549	0.667,0.572,0.589	-0.106
38835	ENSG00000128000.15	ZNF780B	chr19	-	40055415	40055576	40050323	40050377	40056033	40056106	38835	6,17,13	0,0,2	11,6,6	0,4,2	260	130	0.000890193	0.0369005	1.0,1.0,0.765	1.0,0.429,0.6	0.245
21852	ENSG00000225470.7	JPX	chrX	+	73998767	73998844	73944583	73944662	74004269	74004351	21852	18,15,13	0,0,0	18,15,12	13,0,0	206	130	0.000892821	0.036982	1.0,1.0,1.0	0.466,1.0,1.0	0.178
39309	ENSG00000137073.21	UBAP2	chr9	-	33960825	33960878	33953284	33953474	33971650	33971754	39309	7,8,8	0,4,2	8,13,3	0,0,0	182	130	0.0009004	0.0372683	1.0,0.588,0.741	1.0,1.0,1.0	-0.224
5501	ENSG00000126005.16	MMP24OS	chr20	-	35236080	35236191	35217824	35218061	35272004	35272145	5501	3,1,1	0,0,2	3,0,0	0,1,4	240	130	0.000913977	0.0377513	1.0,1.0,0.213	1.0,0.0,0.0	0.404
11100	ENSG00000111879.19	FAM184A	chr6	-	118960768	118960863	118959829	118960184	118961760	118961963	11100	2,7,0	16,40,21	10,6,6	17,20,14	224	130	0.000916522	0.0377678	0.068,0.092,0.0	0.255,0.148,0.199	-0.147
2651	ENSG00000007341.18	ST7L	chr1	-	112550600	112550693	112541789	112542090	112555867	112556018	2651	9,11,17	1,0,0	8,11,3	0,3,3	222	130	0.000916344	0.0377678	0.841,1.0,1.0	1.0,0.682,0.369	0.263
37886	ENSG00000244627.5	TPTEP2	chr22	-	38369985	38370045	38361398	38361560	38380369	38380423	37886	6,0,2	12,13,14	0,0,0	16,14,8	189	130	0.000916364	0.0377678	0.256,0.0,0.089	0.0,0.0,0.0	0.115
71919	ENSG00000132376.19	INPP5K	chr17	-	1515426	1515585	1513871	1513979	1515887	1516118	71919	0,1,2	7,10,10	9,8,0	9,9,11	260	130	0.000925225	0.0380984	0.0,0.048,0.091	0.333,0.308,0.0	-0.167
76152	ENSG00000148153.13	INIP	chr9	-	112716460	112716541	112701787	112701880	112717986	112718086	76152	46,40,54	0,0,3	48,44,34	0,12,2	210	130	0.000927124	0.0381336	1.0,1.0,0.918	1.0,0.694,0.913	0.104
53510	ENSG00000271147.7	ARMCX5-GPRASP2	chrX	+	102601879	102601977	102601463	102601509	102605481	102605653	53510	32,43,20	0,3,2	34,27,16	9,4,4	227	130	0.000931716	0.0382586	1.0,0.891,0.851	0.684,0.794,0.696	0.189
33280	ENSG00000151116.16	UEVLD	chr11	-	18575346	18575412	18569897	18570377	18588612	18588674	33280	14,15,15	0,2,0	17,9,4	6,0,2	195	130	0.000935462	0.0383227	1.0,0.833,1.0	0.654,1.0,0.571	0.203
76662	ENSG00000198794.11	SCAMP5	chr15	+	75007660	75007728	74995572	74995673	75011791	75011846	76662	3,0,0	7,10,8	4,16,1	10,18,9	197	130	0.00094003	0.0384813	0.22,0.0,0.0	0.209,0.37,0.068	-0.142
72482	ENSG00000104164.10	BLOC1S6	chr15	+	45592134	45592276	45587122	45587525	45597879	45599562	72482	92,87,115	11,6,17	112133121	0,7,8	260	130	0.0009459	0.0386651	0.807,0.879,0.772	1.0,0.905,0.883	-0.11
57450	ENSG00000172869.14	DMXL1	chr5	+	119206833	119206896	119203318	119203436	119216900	119216987	57450	12,10,4	13,20,19	3,0,2	21,11,9	192	130	0.000947026	0.0386828	0.385,0.253,0.125	0.088,0.0,0.131	0.181
66221	ENSG00000088448.14	ANKRD10	chr13	-	110893027	110893263	110883697	110883793	110906032	110906124	66221	44,45,23	0,2,0	30,25,35	7,0,2	260	130	0.000952164	0.0388342	1.0,0.918,1.0	0.682,1.0,0.897	0.113
36161	ENSG00000100429.17	HDAC10	chr22	-	50248661	50248751	50248224	50248472	50249102	50249168	36161	22,22,20	2,5,0	21,34,18	0,0,0	219	130	0.000951607	0.0388342	0.867,0.723,1.0	1.0,1.0,1.0	-0.137
10118	ENSG00000090924.14	PLEKHG2	chr19	+	39421074	39421113	39420948	39420996	39421282	39421299	10118	135,145,24	11,0,13	157133138	0,4,4	168	130	0.000952817	0.0388342	0.905,1.0,0.588	1.0,0.963,0.964	-0.145
47920	ENSG00000138434.16	ITPRID2	chr2	+	181928160	181928199	181921947	181922412	181929560	181929677	47920	72141101	19,6,15	97,94,98	3,3,7	168	130	0.000953753	0.0388441	0.746,0.948,0.839	0.962,0.96,0.915	-0.101
9200	ENSG00000233184.6	AC093157.1	chr1	+	101077362	101077508	101075394	101075716	101083460	101083574	9200	10,16,8	0,0,1	9,12,6	2,0,4	260	130	0.000964326	0.0391606	1.0,1.0,0.8	0.692,1.0,0.429	0.226
76729	ENSG00000140374.15	ETFA	chr15	-	76309931	76310064	76292430	76292513	76311349	76311443	76729	4,17,3	4,5,1	3,8,4	1,1,0	260	130	0.00096986	0.0393282	0.333,0.63,0.6	0.6,0.8,1.0	-0.279
11365	ENSG00000067365.14	METTL22	chr16	+	8635038	8635079	8628729	8629110	8635167	8635282	11365	48,41,54	19,12,10	40,47,44	9,0,3	170	130	0.000976776	0.0395799	0.659,0.723,0.805	0.773,1.0,0.918	-0.168
60896	ENSG00000112739.16	PRPF4B	chr6	+	4062556	4062633	4061654	4062299	4063073	4063119	60896	95,88,61	16,12,8	77,76,61	6,0,5	206	130	0.000982161	0.0397694	0.789,0.822,0.828	0.89,1.0,0.885	-0.112
34781	ENSG00000218336.8	TENM3	chr4	+	182680542	182680737	182680247	182680349	182681813	182682014	34781	16,21,24	6,1,0	23,10,9	0,0,0	260	130	0.000985142	0.0398612	0.571,0.913,1.0	1.0,1.0,1.0	-0.172
45293	ENSG00000102312.21	PORCN	chrX	+	48509423	48509577	48509029	48509103	48509783	48509956	45293	9,9,23	19,41,26	2,3,7	26,22,32	260	130	0.000990614	0.0400536	0.191,0.099,0.307	0.037,0.064,0.099	0.132
3739	ENSG00000174669.11	SLC29A2	chr11	-	66369059	66369199	66367771	66367869	66369368	66369532	3739	22,19,31	0,1,6	29,26,25	0,0,0	260	130	0.00100689	0.0405644	1.0,0.905,0.721	1.0,1.0,1.0	-0.125
58792	ENSG00000100181.22	TPTEP1	chr22	+	16637039	16637090	16614076	16614178	16638578	16638740	58792	13,25,26	7,11,2	53,25,47	2,0,6	180	130	0.00100653	0.0405644	0.573,0.621,0.904	0.95,1.0,0.85	-0.234
22898	ENSG00000146067.15	FAM193B	chr5	-	177553167	177553350	177538910	177539147	177554248	177554347	22898	19,35,17	8,6,7	27,15,13	2,2,0	260	130	0.00101742	0.0409008	0.543,0.745,0.548	0.871,0.789,1.0	-0.275
26265	ENSG00000103599.19	IQCH	chr15	+	67344062	67344191	67261271	67261394	67357344	67357421	26265	20,18,12	0,0,2	16,8,27	0,5,5	258	130	0.00101985	0.040969	1.0,1.0,0.751	1.0,0.446,0.731	0.191
13435	ENSG00000104059.4	FAM189A1	chr15	-	29196429	29196564	29151733	29151841	29252367	29252478	13435	12,12,6	0,5,1	15,5,2	0,0,0	260	130	0.00102404	0.0411079	1.0,0.545,0.75	1.0,1.0,1.0	-0.235
20638	ENSG00000196123.12	KIAA0895L	chr16	-	67181557	67181697	67180040	67180666	67183261	67183952	20638	9,8,5	6,0,0	4,0,9	15,4,3	260	130	0.00103846	0.0414192	0.429,1.0,1.0	0.118,0.0,0.6	0.57
47346	ENSG00000138606.19	SHF	chr15	-	45172146	45172318	45171593	45172002	45175218	45175425	47346	15,16,20	0,0,0	2,3,20	1,5,0	260	130	0.00104075	0.0414811	1.0,1.0,1.0	0.5,0.231,1.0	0.423
23942	ENSG00000137504.13	CREBZF	chr11	-	85661636	85661749	85660334	85660597	85662388	85662457	23942	1,4,3	1,9,2	10,7,15	5,1,1	242	130	0.00105025	0.0417999	0.349,0.193,0.446	0.518,0.79,0.89	-0.403
11683	ENSG00000251669.5	FAM86EP	chr4	-	3946625	3946939	3942766	3943372	3948089	3948220	11683	3,1,7	0,1,1	9,0,10	7,3,3	260	130	0.00105224	0.0418493	1.0,0.333,0.778	0.391,0.0,0.625	0.365
34554	ENSG00000141446.10	ESCO1	chr18	-	21539919	21540009	21536041	21536185	21560858	21560990	34554	32,30,38	0,5,3	48,18,54	0,0,1	219	130	0.00106029	0.0421095	1.0,0.781,0.883	1.0,1.0,0.97	-0.102
9203	ENSG00000233184.6	AC093157.1	chr1	+	101080388	101080613	101077362	101077508	101083460	101083483	9203	1,0,1	4,9,1	4,2,4	4,6,5	260	130	0.00106813	0.0423009	0.111,0.0,0.333	0.333,0.143,0.286	-0.106
21856	ENSG00000225470.7	JPX	chrX	+	73999354	74000496	73944583	73944662	74004269	74009948	21856	28,30,22	0,0,0	23,23,30	13,0,0	260	130	0.00106766	0.0423009	1.0,1.0,1.0	0.469,1.0,1.0	0.177
18824	ENSG00000072736.18	NFATC3	chr16	+	68221195	68221284	68214328	68214432	68226349	68229258	18824	1,3,10	8,0,0	0,0,6	8,7,10	218	130	0.00108213	0.042704	0.069,1.0,1.0	0.0,0.0,0.264	0.602
16425	ENSG00000143952.19	VPS54	chr2	-	63981645	63981887	63972165	63972244	63983863	63984019	16425	45,71,65	1,4,0	53,11,30	4,6,3	260	130	0.00109538	0.0431358	0.957,0.899,1.0	0.869,0.478,0.833	0.225
21335	ENSG00000198538.10	ZNF28	chr19	-	52808006	52808133	52797408	52801702	52817943	52818031	21335	12,18,1	0,12,1	7,14,3	0,0,1	256	130	0.00109845	0.0432259	1.0,0.432,0.337	1.0,1.0,0.604	-0.278
4974	ENSG00000137075.17	RNF38	chr9	-	36390466	36390616	36375933	36376127	36424612	36424683	4974	10,12,15	14,5,16	23,14,21	0,0,16	260	130	0.00110118	0.043303	0.263,0.545,0.319	1.0,1.0,0.396	-0.423
70252	ENSG00000165304.7	MELK	chr9	+	36583626	36583712	36572861	36573007	36589535	36589652	70252	92,89,69	4,16,2	84,68,66	15,21,13	215	130	0.00110409	0.0433868	0.933,0.771,0.954	0.772,0.662,0.754	0.157
4097	ENSG00000081189.15	MEF2C	chr5	-	88761268	88761328	88760987	88761125	88804597	88804801	4097	31,29,29	0,2,0	32,33,37	13,1,0	189	130	0.00111249	0.0435641	1.0,0.909,1.0	0.629,0.958,1.0	0.107
7599	ENSG00000168610.14	STAT3	chr17	-	42317181	42317224	42316788	42316851	42322284	42322494	7599	10,16,26	5,2,0	8,7,5	0,0,0	172	130	0.00112043	0.0438439	0.602,0.858,1.0	1.0,1.0,1.0	-0.18
53498	ENSG00000116747.12	TROVE2	chr1	+	193069033	193069634	193059421	193059776	193075819	193076040	53498	79,67,60	6,0,0	53,84,59	13,13,0	260	130	0.0011361	0.044369	0.868,1.0,1.0	0.671,0.764,1.0	0.144
52588	ENSG00000174796.12	THAP6	chr4	+	75521735	75521861	75516771	75516979	75526959	75527214	52588	60,43,35	2,5,1	24,47,44	0,0,0	255	130	0.00114339	0.0445867	0.939,0.814,0.947	1.0,1.0,1.0	-0.1
11953	ENSG00000080947.14	CROCCP3	chr1	-	16489684	16489791	16486425	16486661	16490617	16490783	11953	7,10,14	4,5,9	3,5,2	0,1,1	236	130	0.00115587	0.0448238	0.491,0.524,0.461	1.0,0.734,0.524	-0.261
33493	ENSG00000107758.15	PPP3CB	chr10	-	73446491	73446573	73436427	73438420	73454411	73454489	33493	16,16,12	0,10,0	20,17,14	0,0,0	211	130	0.00116074	0.0449809	1.0,0.496,1.0	1.0,1.0,1.0	-0.168
12988	ENSG00000248161.5	AC098487.1	chr4	-	102419263	102419359	102418716	102418988	102419696	102419794	12988	11,4,13	2,2,0	8,4,3	5,5,4	225	130	0.00116986	0.0452091	0.761,0.536,1.0	0.48,0.316,0.302	0.4
69914	ENSG00000092969.11	TGFB2	chr1	+	218363333	218363417	218346234	218347047	218405168	218405332	69914	0,5,3	9,6,20	0,0,0	8,15,10	213	130	0.00118189	0.0455793	0.0,0.337,0.084	0.0,0.0,0.0	0.14
36156	ENSG00000100429.17	HDAC10	chr22	-	50247691	50247776	50246874	50246966	50247889	50247948	36156	51,55,45	4,5,10	32,41,44	2,0,2	214	130	0.00118974	0.0457726	0.886,0.87,0.732	0.907,1.0,0.93	-0.116
47348	ENSG00000138606.19	SHF	chr15	-	45172148	45172318	45170665	45172002	45175218	45175425	47348	12,17,16	0,0,0	5,5,17	1,5,0	260	130	0.00119962	0.0459778	1.0,1.0,1.0	0.714,0.333,1.0	0.318
72287	ENSG00000173818.16	ENDOV	chr17	+	80422139	80422245	80415649	80415821	80423519	80423632	72287	13,7,13	2,0,0	13,8,6	0,3,4	235	130	0.00120665	0.0461484	0.782,1.0,1.0	1.0,0.596,0.453	0.244
65054	ENSG00000070081.16	NUCB2	chr11	+	17286633	17286713	17282788	17282943	17291239	17291365	65054	11,10,6	1,0,0	20,7,8	0,9,1	209	130	0.00120737	0.0461484	0.872,1.0,1.0	1.0,0.326,0.833	0.238
63330	ENSG00000147044.21	CASK	chrX	-	41557031	41557100	41553718	41553915	41559778	41559847	63330	36,21,27	0,11,0	9,11,32	0,0,0	198	130	0.00121037	0.0461996	1.0,0.556,1.0	1.0,1.0,1.0	-0.148
47278	ENSG00000180098.9	TRNAU1AP	chr1	+	28571866	28571900	28567293	28567413	28577499	28577744	47278	13,34,9	2,4,1	30,27,23	0,1,0	163	130	0.00122179	0.0465402	0.838,0.871,0.878	1.0,0.956,1.0	-0.123
62429	ENSG00000100479.12	POLE2	chr14	-	49646569	49646694	49643563	49643670	49647292	49647360	62429	6,1,2	3,24,13	0,0,0	17,11,19	254	130	0.00123097	0.046858	0.506,0.021,0.073	0.0,0.0,0.0	0.2
27049	ENSG00000157800.17	SLC37A3	chr7	-	140345868	140345970	140337283	140337349	140348625	140348767	27049	45,53,41	5,4,11	32,12,24	0,1,2	231	130	0.00123931	0.0470794	0.835,0.882,0.677	1.0,0.871,0.871	-0.116
16491	ENSG00000106144.19	CASP2	chr7	+	143300379	143300440	143300203	143300294	143303783	143303933	16491	4,2,6	44,37,42	11,7,8	31,26,28	190	130	0.00124123	0.0470883	0.059,0.036,0.089	0.195,0.156,0.164	-0.11
33281	ENSG00000151116.16	UEVLD	chr11	-	18578723	18578808	18570213	18570377	18588612	18588681	33281	19,25,14	0,2,0	9,18,11	6,0,2	214	130	0.00124078	0.0470883	1.0,0.884,1.0	0.477,1.0,0.77	0.212
75918	ENSG00000078487.17	ZCWPW1	chr7	-	100407227	100407303	100406693	100406798	100408538	100408659	75918	26,38,22	6,0,2	27,20,21	1,0,0	205	130	0.00124466	0.0471865	0.733,1.0,0.875	0.945,1.0,1.0	-0.112
72629	ENSG00000244486.8	SCARF2	chr22	-	20431017	20431537	20430689	20430908	20431744	20431846	72629	27,37,50	12,8,9	50,35,46	3,1,6	260	130	0.0012474	0.0472584	0.529,0.698,0.735	0.893,0.946,0.793	-0.223
26007	ENSG00000115318.11	LOXL3	chr2	-	74535587	74535755	74535291	74535454	74535995	74536150	26007	15,15,20	1,0,0	24,20,17	5,0,2	260	130	0.00124941	0.0472705	0.882,1.0,1.0	0.706,1.0,0.81	0.122
26091	ENSG00000273136.6	NBPF26	chr1	+	120807606	120807709	120805555	120805765	120808544	120808759	26091	37,46,34	0,2,0	30,24,26	4,1,3	232	130	0.00125038	0.0472751	1.0,0.928,1.0	0.808,0.931,0.829	0.12
23432	ENSG00000169062.14	UPF3A	chr13	+	114301730	114301867	114291633	114291792	114304788	114304949	23432	5,5,10	0,0,1	12,4,1	1,3,1	260	130	0.00125384	0.0473741	1.0,1.0,0.833	0.857,0.4,0.333	0.414
33671	ENSG00000170100.13	ZNF778	chr16	+	89223156	89223283	89222091	89222183	89225554	89225631	33671	10,8,19	7,0,3	13,14,9	0,2,0	256	130	0.00125693	0.0473946	0.42,1.0,0.763	1.0,0.78,1.0	-0.199
49356	ENSG00000168803.15	ADAL	chr15	+	43347015	43347096	43345853	43345980	43348906	43349045	49356	38,65,43	1,0,2	28,32,52	4,2,5	210	130	0.00125962	0.0474642	0.959,1.0,0.93	0.813,0.908,0.866	0.101
10986	ENSG00000164077.14	MON1A	chr3	-	49911525	49912011	49910118	49910884	49913219	49913359	10986	44,64,53	21,14,11	66,49,65	9,2,7	260	130	0.00126497	0.0475697	0.512,0.696,0.707	0.786,0.925,0.823	-0.206
79224	ENSG00000269713.7	NBPF9	chr1	-	149090204	149090428	149082276	149082430	149090752	149090894	79224	36,38,52	0,28,0	41,37,47	0,0,0	260	130	0.00127036	0.0477399	1.0,0.404,1.0	1.0,1.0,1.0	-0.199
66062	ENSG00000165113.12	GKAP1	chr9	-	83792950	83793017	83788600	83788678	83799184	83799328	66062	4,4,4	23,12,12	0,0,3	20,15,14	196	130	0.00127617	0.0478298	0.103,0.181,0.181	0.0,0.0,0.124	0.114
40370	ENSG00000114857.17	NKTR	chr3	+	42620015	42620043	42619663	42619708	42621428	42621516	40370	20,7,18	10,12,9	2,6,2	13,7,16	157	130	0.00127919	0.0479111	0.624,0.326,0.624	0.113,0.415,0.094	0.317
78456	ENSG00000076351.12	SLC46A1	chr17	-	28400609	28400766	28394755	28399713	28404615	28405468	78456	9,11,6	4,0,2	4,6,7	1,0,0	260	130	0.00129313	0.0482618	0.529,1.0,0.6	0.667,1.0,1.0	-0.179
4741	ENSG00000267254.5	ZNF790-AS1	chr19	+	36812509	36812606	36801875	36801933	36827649	36828115	4741	3,0,0	11,18,19	5,2,2	11,2,9	226	130	0.0012941	0.0482618	0.136,0.0,0.0	0.207,0.365,0.113	-0.183
63112	ENSG00000183137.14	CEP57L1	chr6	+	109140420	109140675	109095181	109095575	109145218	109145381	63112	36,27,39	0,16,0	32,23,15	0,0,0	260	130	0.00129619	0.0482889	1.0,0.458,1.0	1.0,1.0,1.0	-0.181
35954	ENSG00000147905.17	ZCCHC7	chr9	+	37121599	37121672	37120604	37120776	37126311	37126942	35954	2,0,0	3,13,29	5,1,0	0,0,3	202	130	0.00129719	0.0482941	0.3,0.0,0.0	1.0,1.0,0.0	-0.567
35643	ENSG00000166323.12	C11orf65	chr11	-	108431745	108431838	108393207	108393378	108461478	108461568	35643	4,5,0	0,0,2	1,0,3	0,3,6	222	130	0.0013168	0.0487966	1.0,1.0,0.0	1.0,0.0,0.226	0.258
68671	ENSG00000101247.17	NDUFAF5	chr20	+	13793159	13793227	13788588	13788652	13798460	13798500	68671	12,11,14	0,3,5	14,6,15	1,1,0	197	130	0.00132089	0.0488833	1.0,0.708,0.649	0.902,0.798,1.0	-0.114
75778	ENSG00000134490.13	TMEM241	chr18	-	23421366	23421444	23399565	23399647	23430630	23430677	75778	24,24,25	3,3,1	47,29,36	0,0,1	207	130	0.00132328	0.0489394	0.834,0.834,0.94	1.0,1.0,0.958	-0.117
33315	ENSG00000032742.17	IFT88	chr13	+	20663262	20663386	20656364	20656430	20663497	20663604	33315	8,2,5	6,22,19	0,2,1	11,20,9	253	130	0.00132844	0.0490654	0.407,0.045,0.119	0.0,0.049,0.054	0.156
75973	ENSG00000203711.13	C6orf99	chr6	+	158895225	158895366	158873527	158873621	158909966	158910351	75973	2,26,18	0,0,1	24,37,29	8,1,0	260	130	0.00133461	0.0492284	1.0,1.0,0.9	0.6,0.949,1.0	0.117
60142	ENSG00000163596.16	ICA1L	chr2	-	202870529	202870656	202828847	202829016	202871618	202871642	60142	9,2,1	0,1,1	0,3,4	1,2,3	256	130	0.00133789	0.0493167	1.0,0.504,0.337	0.0,0.432,0.404	0.335
47660	ENSG00000011454.16	RABGAP1	chr9	+	122945331	122945432	122941032	122941088	122957010	122957209	47660	0,3,4	3,6,6	0,1,0	8,3,6	230	130	0.00133924	0.0493341	0.0,0.22,0.274	0.0,0.159,0.0	0.112
55580	ENSG00000162999.12	DUSP19	chr2	+	183087157	183087192	183083507	183083554	183095430	183095903	55580	5,2,3	0,0,2	2,0,2	0,4,2	164	130	0.00134641	0.0494341	1.0,1.0,0.543	1.0,0.0,0.442	0.367
40707	ENSG00000127311.9	HELB	chr12	+	66313985	66314163	66309705	66310608	66315241	66315383	40707	13,19,7	0,4,3	12,11,19	0,0,2	260	130	0.00134726	0.0494341	1.0,0.704,0.538	1.0,1.0,0.826	-0.195
